# Supplementary material for: Amino acids in transmembrane helix 1 confer major functional differences between human and mouse orthologs of the polyspecific membrane transporter OCT1
Source: J Biol Chem. 2022 Apr 22;298(6):101974. doi: 10.1016/j.jbc.2022.101974 (PMC9130538; doi:10.1016/j.jbc.2022.101974)
Supplement: AF_hOCT1_Fenoterol_Cluster4_Pose80 - Kopie.pdb [file mmc2.zip]

Archive with 1 entries (1 files):
- AF_hOCT1_Fenoterol_Cluster4_Pose80 - Kopie.pdb
