# Supplementary material for: Amino acids in transmembrane helix 1 confer major functional differences between human and mouse orthologs of the polyspecific membrane transporter OCT1
Source: J Biol Chem. 2022 Apr 22;298(6):101974. doi: 10.1016/j.jbc.2022.101974 (PMC9130538; doi:10.1016/j.jbc.2022.101974)
Supplement: AF_hOCT1_Fenoterol_Cluster4_Pose80 - Kopie.pdb [file mmc2.zip › AF_hOCT1_Fenoterol_Cluster4_Pose80 - Kopie.pdb]

REMARK   BIOVIA PDB file
REMARK   Created:  2022-02-11T15:47:21Z
SSBOND   1 CYS A   50    CYS A  121                                     
SSBOND   2 CYS A   88    CYS A  142                                     
SSBOND   3 CYS A   62    CYS A  102                                     
ATOM      1  N   MET A   1     -25.116 -11.648  31.837  1.00 49.21           N1+
ATOM      2  HT1 MET A   1     -25.393 -10.703  32.101  1.00  0.00           H  
ATOM      3  HT3 MET A   1     -25.854 -12.330  32.012  1.00  0.00           H  
ATOM      4  HT2 MET A   1     -25.050 -11.763  30.826  1.00  0.00           H  
ATOM      5  CA  MET A   1     -23.851 -11.999  32.527  1.00 49.21           C  
ATOM      6  C   MET A   1     -22.774 -10.989  32.142  1.00 49.21           C  
ATOM      7  CB  MET A   1     -23.435 -13.419  32.130  1.00 49.21           C  
ATOM      8  O   MET A   1     -22.983 -10.340  31.120  1.00 49.21           O  
ATOM      9  CG  MET A   1     -24.356 -14.452  32.780  1.00 49.21           C  
ATOM     10  SD  MET A   1     -23.776 -16.139  32.525  1.00 49.21           S  
ATOM     11  CE  MET A   1     -25.032 -17.054  33.451  1.00 49.21           C  
ATOM     12  HA  MET A   1     -24.009 -11.961  33.605  1.00 49.21           H  
ATOM     13  HB1 MET A   1     -23.493 -13.519  31.046  1.00 49.21           H  
ATOM     14  HB2 MET A   1     -22.411 -13.597  32.457  1.00 49.21           H  
ATOM     15  HG1 MET A   1     -24.403 -14.255  33.851  1.00 49.21           H  
ATOM     16  HG2 MET A   1     -25.352 -14.355  32.348  1.00 49.21           H  
ATOM     17  HE1 MET A   1     -24.820 -18.122  33.395  1.00 49.21           H  
ATOM     18  HE2 MET A   1     -26.015 -16.856  33.024  1.00 49.21           H  
ATOM     19  HE3 MET A   1     -25.019 -16.736  34.494  1.00 49.21           H  
ATOM     20  N   PRO A   2     -21.680 -10.812  32.914  1.00 57.71           N  
ATOM     21  CA  PRO A   2     -20.600  -9.921  32.501  1.00 57.71           C  
ATOM     22  C   PRO A   2     -20.025 -10.390  31.162  1.00 57.71           C  
ATOM     23  CB  PRO A   2     -19.564  -9.932  33.628  1.00 57.71           C  
ATOM     24  O   PRO A   2     -19.657 -11.553  30.992  1.00 57.71           O  
ATOM     25  CG  PRO A   2     -19.814 -11.263  34.331  1.00 57.71           C  
ATOM     26  CD  PRO A   2     -21.318 -11.488  34.154  1.00 57.71           C  
ATOM     27  HA  PRO A   2     -20.994  -8.911  32.387  1.00 57.71           H  
ATOM     28  HB1 PRO A   2     -18.552  -9.888  33.226  1.00 57.71           H  
ATOM     29  HB2 PRO A   2     -19.722  -9.096  34.310  1.00 57.71           H  
ATOM     30  HG1 PRO A   2     -19.243 -12.064  33.861  1.00 57.71           H  
ATOM     31  HG2 PRO A   2     -19.552 -11.200  35.387  1.00 57.71           H  
ATOM     32  HD1 PRO A   2     -21.536 -12.554  34.082  1.00 57.71           H  
ATOM     33  HD2 PRO A   2     -21.867 -11.060  34.993  1.00 57.71           H  
ATOM     34  N   THR A   3     -20.003  -9.484  30.198  1.00 68.20           N  
ATOM     35  HN  THR A   3     -20.479  -8.600  30.375  1.00  0.00           H  
ATOM     36  CA  THR A   3     -19.354  -9.647  28.904  1.00 68.20           C  
ATOM     37  C   THR A   3     -17.836  -9.709  29.079  1.00 68.20           C  
ATOM     38  CB  THR A   3     -19.737  -8.497  27.957  1.00 68.20           C  
ATOM     39  O   THR A   3     -17.287  -9.338  30.118  1.00 68.20           O  
ATOM     40  CG2 THR A   3     -21.242  -8.394  27.711  1.00 68.20           C  
ATOM     41  OG1 THR A   3     -19.282  -7.263  28.454  1.00 68.20           O  
ATOM     42  HG1 THR A   3     -19.519  -6.553  27.869  1.00  0.00           H  
ATOM     43  HA  THR A   3     -19.691 -10.585  28.463  1.00 68.20           H  
ATOM     44  HB  THR A   3     -19.250  -8.674  26.998  1.00 68.20           H  
ATOM     45 1HG2 THR A   3     -21.444  -7.563  27.035  1.00 68.20           H  
ATOM     46 2HG2 THR A   3     -21.755  -8.224  28.658  1.00 68.20           H  
ATOM     47 3HG2 THR A   3     -21.602  -9.321  27.264  1.00 68.20           H  
ATOM     48  N   VAL A   4     -17.113 -10.146  28.044  1.00 70.09           N  
ATOM     49  HN  VAL A   4     -17.587 -10.533  27.228  1.00  0.00           H  
ATOM     50  CA  VAL A   4     -15.641 -10.078  28.063  1.00 70.09           C  
ATOM     51  C   VAL A   4     -15.158  -8.642  28.293  1.00 70.09           C  
ATOM     52  CB  VAL A   4     -15.028 -10.645  26.770  1.00 70.09           C  
ATOM     53  O   VAL A   4     -14.148  -8.444  28.963  1.00 70.09           O  
ATOM     54  CG1 VAL A   4     -13.493 -10.600  26.825  1.00 70.09           C  
ATOM     55  CG2 VAL A   4     -15.455 -12.102  26.558  1.00 70.09           C  
ATOM     56  HA  VAL A   4     -15.289 -10.687  28.895  1.00 70.09           H  
ATOM     57  HB  VAL A   4     -15.370 -10.049  25.924  1.00 70.09           H  
ATOM     58 1HG1 VAL A   4     -13.084 -11.006  25.900  1.00 70.09           H  
ATOM     59 2HG1 VAL A   4     -13.142 -11.194  27.669  1.00 70.09           H  
ATOM     60 3HG1 VAL A   4     -13.163  -9.568  26.945  1.00 70.09           H  
ATOM     61 1HG2 VAL A   4     -15.010 -12.481  25.638  1.00 70.09           H  
ATOM     62 2HG2 VAL A   4     -16.541 -12.156  26.484  1.00 70.09           H  
ATOM     63 3HG2 VAL A   4     -15.118 -12.706  27.400  1.00 70.09           H  
ATOM     64  N   ASP A   5     -15.883  -7.648  27.772  1.00 72.30           N  
ATOM     65  HN  ASP A   5     -16.686  -7.888  27.190  1.00  0.00           H  
ATOM     66  CA  ASP A   5     -15.584  -6.233  27.994  1.00 72.30           C  
ATOM     67  C   ASP A   5     -15.754  -5.847  29.483  1.00 72.30           C  
ATOM     68  CB  ASP A   5     -16.407  -5.375  27.007  1.00 72.30           C  
ATOM     69  O   ASP A   5     -14.833  -5.257  30.043  1.00 72.30           O  
ATOM     70  CG  ASP A   5     -15.900  -5.486  25.551  1.00 72.30           C  
ATOM     71  OD1 ASP A   5     -14.758  -5.069  25.246  1.00 72.30           O  
ATOM     72  OD2 ASP A   5     -16.565  -6.035  24.645  1.00 72.30           O  
ATOM     73  HA  ASP A   5     -14.533  -6.086  27.745  1.00 72.30           H  
ATOM     74  HB1 ASP A   5     -17.445  -5.705  27.040  1.00 72.30           H  
ATOM     75  HB2 ASP A   5     -16.347  -4.332  27.318  1.00 72.30           H  
ATOM     76  N   ASP A   6     -16.814  -6.302  30.166  1.00 73.57           N  
ATOM     77  HN  ASP A   6     -17.513  -6.850  29.665  1.00  0.00           H  
ATOM     78  CA  ASP A   6     -17.021  -6.049  31.609  1.00 73.57           C  
ATOM     79  C   ASP A   6     -15.893  -6.641  32.476  1.00 73.57           C  
ATOM     80  CB  ASP A   6     -18.358  -6.654  32.080  1.00 73.57           C  
ATOM     81  O   ASP A   6     -15.466  -6.066  33.478  1.00 73.57           O  
ATOM     82  CG  ASP A   6     -19.586  -6.106  31.352  1.00 73.57           C  
ATOM     83  OD1 ASP A   6     -19.661  -4.891  31.112  1.00 73.57           O  
ATOM     84  OD2 ASP A   6     -20.456  -6.928  30.981  1.00 73.57           O  
ATOM     85  HA  ASP A   6     -17.053  -4.971  31.771  1.00 73.57           H  
ATOM     86  HB1 ASP A   6     -18.320  -7.732  31.922  1.00 73.57           H  
ATOM     87  HB2 ASP A   6     -18.471  -6.446  33.144  1.00 73.57           H  
ATOM     88  N   ILE A   7     -15.364  -7.803  32.090  1.00 71.38           N  
ATOM     89  HN  ILE A   7     -15.733  -8.259  31.256  1.00  0.00           H  
ATOM     90  CA  ILE A   7     -14.268  -8.449  32.825  1.00 71.38           C  
ATOM     91  C   ILE A   7     -12.941  -7.748  32.538  1.00 71.38           C  
ATOM     92  CB  ILE A   7     -14.214  -9.953  32.510  1.00 71.38           C  
ATOM     93  O   ILE A   7     -12.123  -7.586  33.444  1.00 71.38           O  
ATOM     94  CG1 ILE A   7     -15.563 -10.597  32.894  1.00 71.38           C  
ATOM     95  CG2 ILE A   7     -13.110 -10.647  33.325  1.00 71.38           C  
ATOM     96  CD1 ILE A   7     -15.680 -12.039  32.440  1.00 71.38           C  
ATOM     97  HA  ILE A   7     -14.475  -8.341  33.890  1.00 71.38           H  
ATOM     98  HB  ILE A   7     -14.029 -10.098  31.446  1.00 71.38           H  
ATOM     99 1HG1 ILE A   7     -15.667 -10.565  33.979  1.00 71.38           H  
ATOM    100 2HG1 ILE A   7     -16.366 -10.022  32.434  1.00 71.38           H  
ATOM    101 1HG2 ILE A   7     -13.093 -11.710  33.084  1.00 71.38           H  
ATOM    102 2HG2 ILE A   7     -13.309 -10.520  34.389  1.00 71.38           H  
ATOM    103 3HG2 ILE A   7     -12.144 -10.204  33.081  1.00 71.38           H  
ATOM    104 1HD1 ILE A   7     -16.650 -12.437  32.739  1.00 71.38           H  
ATOM    105 2HD1 ILE A   7     -14.888 -12.630  32.899  1.00 71.38           H  
ATOM    106 3HD1 ILE A   7     -15.587 -12.088  31.355  1.00 71.38           H  
ATOM    107  N   LEU A   8     -12.715  -7.296  31.302  1.00 73.78           N  
ATOM    108  HN  LEU A   8     -13.374  -7.536  30.562  1.00  0.00           H  
ATOM    109  CA  LEU A   8     -11.553  -6.468  30.973  1.00 73.78           C  
ATOM    110  C   LEU A   8     -11.574  -5.139  31.739  1.00 73.78           C  
ATOM    111  CB  LEU A   8     -11.485  -6.232  29.456  1.00 73.78           C  
ATOM    112  O   LEU A   8     -10.512  -4.683  32.161  1.00 73.78           O  
ATOM    113  CG  LEU A   8     -11.034  -7.459  28.644  1.00 73.78           C  
ATOM    114  CD1 LEU A   8     -11.234  -7.175  27.154  1.00 73.78           C  
ATOM    115  CD2 LEU A   8      -9.559  -7.800  28.874  1.00 73.78           C  
ATOM    116  HA  LEU A   8     -10.657  -7.013  31.269  1.00 73.78           H  
ATOM    117  HB1 LEU A   8     -12.477  -5.940  29.111  1.00 73.78           H  
ATOM    118  HB2 LEU A   8     -10.781  -5.421  29.268  1.00 73.78           H  
ATOM    119  HG  LEU A   8     -11.645  -8.316  28.927  1.00 73.78           H  
ATOM    120 1HD1 LEU A   8     -10.916  -8.041  26.573  1.00 73.78           H  
ATOM    121 2HD1 LEU A   8     -10.641  -6.307  26.866  1.00 73.78           H  
ATOM    122 3HD1 LEU A   8     -12.288  -6.975  26.960  1.00 73.78           H  
ATOM    123 1HD2 LEU A   8      -9.290  -8.673  28.279  1.00 73.78           H  
ATOM    124 2HD2 LEU A   8      -9.396  -8.017  29.930  1.00 73.78           H  
ATOM    125 3HD2 LEU A   8      -8.939  -6.954  28.577  1.00 73.78           H  
ATOM    126  N   GLU A   9     -12.750  -4.559  31.989  1.00 74.81           N  
ATOM    127  HN  GLU A   9     -13.584  -4.940  31.542  1.00  0.00           H  
ATOM    128  CA  GLU A   9     -12.900  -3.400  32.876  1.00 74.81           C  
ATOM    129  C   GLU A   9     -12.465  -3.721  34.314  1.00 74.81           C  
ATOM    130  CB  GLU A   9     -14.341  -2.864  32.839  1.00 74.81           C  
ATOM    131  O   GLU A   9     -11.658  -2.987  34.894  1.00 74.81           O  
ATOM    132  CG  GLU A   9     -14.642  -2.073  31.556  1.00 74.81           C  
ATOM    133  CD  GLU A   9     -16.073  -1.509  31.505  1.00 74.81           C  
ATOM    134  OE1 GLU A   9     -16.484  -1.071  30.404  1.00 74.81           O  
ATOM    135  OE2 GLU A   9     -16.721  -1.457  32.577  1.00 74.81           O  
ATOM    136  HA  GLU A   9     -12.246  -2.612  32.502  1.00 74.81           H  
ATOM    137  HB1 GLU A   9     -15.029  -3.707  32.899  1.00 74.81           H  
ATOM    138  HB2 GLU A   9     -14.492  -2.209  33.697  1.00 74.81           H  
ATOM    139  HG1 GLU A   9     -13.941  -1.241  31.491  1.00 74.81           H  
ATOM    140  HG2 GLU A   9     -14.501  -2.735  30.702  1.00 74.81           H  
ATOM    141  N   GLN A  10     -12.901  -4.857  34.869  1.00 71.73           N  
ATOM    142  HN  GLN A  10     -13.526  -5.451  34.324  1.00  0.00           H  
ATOM    143  CA  GLN A  10     -12.527  -5.297  36.224  1.00 71.73           C  
ATOM    144  C   GLN A  10     -11.024  -5.608  36.364  1.00 71.73           C  
ATOM    145  CB  GLN A  10     -13.346  -6.541  36.602  1.00 71.73           C  
ATOM    146  O   GLN A  10     -10.390  -5.263  37.367  1.00 71.73           O  
ATOM    147  CG  GLN A  10     -14.841  -6.246  36.814  1.00 71.73           C  
ATOM    148  CD  GLN A  10     -15.640  -7.506  37.143  1.00 71.73           C  
ATOM    149  NE2 GLN A  10     -16.940  -7.408  37.310  1.00 71.73           N  
ATOM    150 1HE2 GLN A  10     -17.473  -8.249  37.530  1.00  0.00           H  
ATOM    151 2HE2 GLN A  10     -17.385  -6.499  37.183  1.00  0.00           H  
ATOM    152  OE1 GLN A  10     -15.108  -8.594  37.295  1.00 71.73           O  
ATOM    153  HA  GLN A  10     -12.777  -4.499  36.923  1.00 71.73           H  
ATOM    154  HB1 GLN A  10     -13.249  -7.275  35.802  1.00 71.73           H  
ATOM    155  HB2 GLN A  10     -12.941  -6.954  37.526  1.00 71.73           H  
ATOM    156  HG1 GLN A  10     -14.945  -5.540  37.638  1.00 71.73           H  
ATOM    157  HG2 GLN A  10     -15.244  -5.804  35.903  1.00 71.73           H  
ATOM    158  N   VAL A  11     -10.440  -6.234  35.342  1.00 74.78           N  
ATOM    159  HN  VAL A  11     -11.030  -6.462  34.542  1.00  0.00           H  
ATOM    160  CA  VAL A  11      -9.022  -6.627  35.260  1.00 74.78           C  
ATOM    161  C   VAL A  11      -8.109  -5.441  34.876  1.00 74.78           C  
ATOM    162  CB  VAL A  11      -8.930  -7.836  34.303  1.00 74.78           C  
ATOM    163  O   VAL A  11      -6.882  -5.504  35.012  1.00 74.78           O  
ATOM    164  CG1 VAL A  11      -7.504  -8.222  33.938  1.00 74.78           C  
ATOM    165  CG2 VAL A  11      -9.595  -9.068  34.936  1.00 74.78           C  
ATOM    166  HA  VAL A  11      -8.718  -6.968  36.250  1.00 74.78           H  
ATOM    167  HB  VAL A  11      -9.465  -7.590  33.386  1.00 74.78           H  
ATOM    168 1HG1 VAL A  11      -7.520  -9.078  33.264  1.00 74.78           H  
ATOM    169 2HG1 VAL A  11      -6.955  -8.483  34.843  1.00 74.78           H  
ATOM    170 3HG1 VAL A  11      -7.014  -7.382  33.446  1.00 74.78           H  
ATOM    171 1HG2 VAL A  11      -9.523  -9.913  34.251  1.00 74.78           H  
ATOM    172 2HG2 VAL A  11     -10.644  -8.852  35.137  1.00 74.78           H  
ATOM    173 3HG2 VAL A  11      -9.090  -9.314  35.870  1.00 74.78           H  
ATOM    174  N   GLY A  12      -8.706  -4.320  34.467  1.00 73.63           N  
ATOM    175  HN  GLY A  12      -9.726  -4.328  34.441  1.00  0.00           H  
ATOM    176  CA  GLY A  12      -8.051  -3.085  34.054  1.00 73.63           C  
ATOM    177  C   GLY A  12      -7.957  -2.972  32.535  1.00 73.63           C  
ATOM    178  O   GLY A  12      -7.123  -3.635  31.918  1.00 73.63           O  
ATOM    179  HA1 GLY A  12      -8.622  -2.239  34.436  1.00 73.63           H  
ATOM    180  HA2 GLY A  12      -7.045  -3.063  34.472  1.00 73.63           H  
ATOM    181  N   GLU A  13      -8.746  -2.065  31.948  1.00 72.42           N  
ATOM    182  HN  GLU A  13      -9.293  -1.449  32.550  1.00  0.00           H  
ATOM    183  CA  GLU A  13      -8.878  -1.897  30.489  1.00 72.42           C  
ATOM    184  C   GLU A  13      -7.562  -1.558  29.768  1.00 72.42           C  
ATOM    185  CB  GLU A  13      -9.841  -0.744  30.178  1.00 72.42           C  
ATOM    186  O   GLU A  13      -7.378  -1.903  28.599  1.00 72.42           O  
ATOM    187  CG  GLU A  13     -11.287  -0.932  30.640  1.00 72.42           C  
ATOM    188  CD  GLU A  13     -12.162   0.097  29.912  1.00 72.42           C  
ATOM    189  OE1 GLU A  13     -13.007  -0.334  29.101  1.00 72.42           O  
ATOM    190  OE2 GLU A  13     -11.823   1.300  29.990  1.00 72.42           O  
ATOM    191  HA  GLU A  13      -9.283  -2.816  30.066  1.00 72.42           H  
ATOM    192  HB1 GLU A  13      -9.452   0.154  30.659  1.00 72.42           H  
ATOM    193  HB2 GLU A  13      -9.853  -0.602  29.097  1.00 72.42           H  
ATOM    194  HG1 GLU A  13     -11.624  -1.940  30.397  1.00 72.42           H  
ATOM    195  HG2 GLU A  13     -11.353  -0.776  31.717  1.00 72.42           H  
ATOM    196  N   SER A  14      -6.653  -0.861  30.457  1.00 77.44           N  
ATOM    197  HN  SER A  14      -6.846  -0.690  31.444  1.00  0.00           H  
ATOM    198  CA  SER A  14      -5.400  -0.321  29.914  1.00 77.44           C  
ATOM    199  C   SER A  14      -4.241  -0.437  30.918  1.00 77.44           C  
ATOM    200  CB  SER A  14      -5.624   1.122  29.443  1.00 77.44           C  
ATOM    201  O   SER A  14      -3.516   0.532  31.185  1.00 77.44           O  
ATOM    202  OG  SER A  14      -5.823   1.977  30.552  1.00 77.44           O  
ATOM    203  HG  SER A  14      -5.962   2.870  30.260  1.00  0.00           H  
ATOM    204  HA  SER A  14      -5.138  -0.916  29.039  1.00 77.44           H  
ATOM    205  HB1 SER A  14      -4.750   1.457  28.884  1.00 77.44           H  
ATOM    206  HB2 SER A  14      -6.503   1.157  28.800  1.00 77.44           H  
ATOM    207  N   GLY A  15      -4.105  -1.609  31.539  1.00 82.35           N  
ATOM    208  HN  GLY A  15      -4.774  -2.348  31.320  1.00  0.00           H  
ATOM    209  CA  GLY A  15      -3.056  -1.899  32.514  1.00 82.35           C  
ATOM    210  C   GLY A  15      -1.658  -2.081  31.907  1.00 82.35           C  
ATOM    211  O   GLY A  15      -1.413  -1.837  30.721  1.00 82.35           O  
ATOM    212  HA1 GLY A  15      -3.014  -1.074  33.225  1.00 82.35           H  
ATOM    213  HA2 GLY A  15      -3.322  -2.817  33.038  1.00 82.35           H  
ATOM    214  N   TRP A  16      -0.698  -2.487  32.742  1.00 85.36           N  
ATOM    215  HN  TRP A  16      -0.946  -2.682  33.712  1.00  0.00           H  
ATOM    216  CA  TRP A  16       0.697  -2.665  32.325  1.00 85.36           C  
ATOM    217  C   TRP A  16       0.856  -3.825  31.336  1.00 85.36           C  
ATOM    218  CB  TRP A  16       1.595  -2.850  33.554  1.00 85.36           C  
ATOM    219  O   TRP A  16       1.619  -3.703  30.375  1.00 85.36           O  
ATOM    220  CG  TRP A  16       3.061  -2.734  33.258  1.00 85.36           C  
ATOM    221  CD1 TRP A  16       3.743  -1.573  33.127  1.00 85.36           C  
ATOM    222  CD2 TRP A  16       4.050  -3.792  33.055  1.00 85.36           C  
ATOM    223  CE2 TRP A  16       5.305  -3.188  32.744  1.00 85.36           C  
ATOM    224  CE3 TRP A  16       4.031  -5.197  33.150  1.00 85.36           C  
ATOM    225  NE1 TRP A  16       5.064  -1.837  32.822  1.00 85.36           N  
ATOM    226  HE1 TRP A  16       5.773  -1.119  32.673  1.00  0.00           H  
ATOM    227  CH2 TRP A  16       6.402  -5.332  32.560  1.00 85.36           C  
ATOM    228  CZ2 TRP A  16       6.460  -3.934  32.474  1.00 85.36           C  
ATOM    229  CZ3 TRP A  16       5.201  -5.954  32.932  1.00 85.36           C  
ATOM    230  HA  TRP A  16       1.011  -1.752  31.819  1.00 85.36           H  
ATOM    231  HB1 TRP A  16       1.332  -2.089  34.289  1.00 85.36           H  
ATOM    232  HB2 TRP A  16       1.406  -3.839  33.971  1.00 85.36           H  
ATOM    233  HD1 TRP A  16       3.314  -0.578  33.245  1.00 85.36           H  
ATOM    234  HE3 TRP A  16       3.099  -5.707  33.395  1.00 85.36           H  
ATOM    235  HH2 TRP A  16       7.285  -5.932  32.339  1.00 85.36           H  
ATOM    236  HZ2 TRP A  16       7.390  -3.435  32.201  1.00 85.36           H  
ATOM    237  HZ3 TRP A  16       5.172  -7.037  33.054  1.00 85.36           H  
ATOM    238  N   PHE A  17       0.081  -4.907  31.507  1.00 86.67           N  
ATOM    239  HN  PHE A  17      -0.499  -4.966  32.344  1.00  0.00           H  
ATOM    240  CA  PHE A  17       0.034  -6.008  30.541  1.00 86.67           C  
ATOM    241  C   PHE A  17      -0.306  -5.493  29.138  1.00 86.67           C  
ATOM    242  CB  PHE A  17      -1.002  -7.065  30.971  1.00 86.67           C  
ATOM    243  O   PHE A  17       0.440  -5.745  28.191  1.00 86.67           O  
ATOM    244  CG  PHE A  17      -1.145  -8.183  29.947  1.00 86.67           C  
ATOM    245  CD1 PHE A  17      -2.106  -8.036  28.930  1.00 86.67           C  
ATOM    246  CD2 PHE A  17      -0.312  -9.325  29.941  1.00 86.67           C  
ATOM    247  CE1 PHE A  17      -2.191  -8.972  27.893  1.00 86.67           C  
ATOM    248  CE2 PHE A  17      -0.382 -10.256  28.893  1.00 86.67           C  
ATOM    249  CZ  PHE A  17      -1.314 -10.063  27.862  1.00 86.67           C  
ATOM    250  HA  PHE A  17       1.016  -6.480  30.507  1.00 86.67           H  
ATOM    251  HB1 PHE A  17      -0.688  -7.498  31.921  1.00 86.67           H  
ATOM    252  HB2 PHE A  17      -1.969  -6.578  31.095  1.00 86.67           H  
ATOM    253  HD1 PHE A  17      -2.789  -7.187  28.950  1.00 86.67           H  
ATOM    254  HD2 PHE A  17       0.392  -9.484  30.758  1.00 86.67           H  
ATOM    255  HE1 PHE A  17      -2.940  -8.852  27.110  1.00 86.67           H  
ATOM    256  HE2 PHE A  17       0.281 -11.121  28.880  1.00 86.67           H  
ATOM    257  HZ  PHE A  17      -1.356 -10.767  27.031  1.00 86.67           H  
ATOM    258  N   GLN A  18      -1.404  -4.739  29.016  1.00 87.19           N  
ATOM    259  HN  GLN A  18      -1.925  -4.502  29.860  1.00  0.00           H  
ATOM    260  CA  GLN A  18      -1.893  -4.239  27.734  1.00 87.19           C  
ATOM    261  C   GLN A  18      -0.913  -3.253  27.105  1.00 87.19           C  
ATOM    262  CB  GLN A  18      -3.268  -3.574  27.888  1.00 87.19           C  
ATOM    263  O   GLN A  18      -0.689  -3.317  25.902  1.00 87.19           O  
ATOM    264  CG  GLN A  18      -4.400  -4.549  28.248  1.00 87.19           C  
ATOM    265  CD  GLN A  18      -4.610  -4.768  29.742  1.00 87.19           C  
ATOM    266  NE2 GLN A  18      -5.759  -5.282  30.105  1.00 87.19           N  
ATOM    267 1HE2 GLN A  18      -6.455  -5.530  29.402  1.00  0.00           H  
ATOM    268 2HE2 GLN A  18      -5.900  -5.429  31.105  1.00  0.00           H  
ATOM    269  OE1 GLN A  18      -3.773  -4.470  30.587  1.00 87.19           O  
ATOM    270  HA  GLN A  18      -2.001  -5.087  27.058  1.00 87.19           H  
ATOM    271  HB1 GLN A  18      -3.199  -2.824  28.676  1.00 87.19           H  
ATOM    272  HB2 GLN A  18      -3.521  -3.089  26.945  1.00 87.19           H  
ATOM    273  HG1 GLN A  18      -5.328  -4.159  27.830  1.00 87.19           H  
ATOM    274  HG2 GLN A  18      -4.173  -5.513  27.794  1.00 87.19           H  
ATOM    275  N   LYS A  19      -0.273  -2.384  27.899  1.00 88.62           N  
ATOM    276  HN  LYS A  19      -0.514  -2.358  28.890  1.00  0.00           H  
ATOM    277  CA  LYS A  19       0.765  -1.465  27.400  1.00 88.62           C  
ATOM    278  C   LYS A  19       1.982  -2.211  26.849  1.00 88.62           C  
ATOM    279  CB  LYS A  19       1.190  -0.497  28.511  1.00 88.62           C  
ATOM    280  O   LYS A  19       2.492  -1.840  25.794  1.00 88.62           O  
ATOM    281  CG  LYS A  19       0.097   0.538  28.807  1.00 88.62           C  
ATOM    282  CD  LYS A  19       0.513   1.443  29.971  1.00 88.62           C  
ATOM    283  CE  LYS A  19      -0.626   2.419  30.279  1.00 88.62           C  
ATOM    284  NZ  LYS A  19      -0.278   3.342  31.386  1.00 88.62           N1+
ATOM    285  HZ1 LYS A  19      -1.037   3.992  31.591  1.00  0.00           H  
ATOM    286  HZ2 LYS A  19       0.593   3.837  31.196  1.00  0.00           H  
ATOM    287  HZ3 LYS A  19       0.007   2.830  32.221  1.00  0.00           H  
ATOM    288  HA  LYS A  19       0.334  -0.878  26.589  1.00 88.62           H  
ATOM    289  HB1 LYS A  19       1.392  -1.067  29.418  1.00 88.62           H  
ATOM    290  HB2 LYS A  19       2.095   0.024  28.199  1.00 88.62           H  
ATOM    291  HG1 LYS A  19      -0.068   1.149  27.919  1.00 88.62           H  
ATOM    292  HG2 LYS A  19      -0.826   0.020  29.068  1.00 88.62           H  
ATOM    293  HD1 LYS A  19       0.719   0.834  30.851  1.00 88.62           H  
ATOM    294  HD2 LYS A  19       1.408   2.002  29.697  1.00 88.62           H  
ATOM    295  HE1 LYS A  19      -0.839   3.005  29.385  1.00 88.62           H  
ATOM    296  HE2 LYS A  19      -1.512   1.849  30.560  1.00 88.62           H  
ATOM    297  N   GLN A  20       2.428  -3.271  27.524  1.00 89.35           N  
ATOM    298  HN  GLN A  20       1.988  -3.512  28.412  1.00  0.00           H  
ATOM    299  CA  GLN A  20       3.527  -4.099  27.031  1.00 89.35           C  
ATOM    300  C   GLN A  20       3.130  -4.850  25.752  1.00 89.35           C  
ATOM    301  CB  GLN A  20       3.991  -5.061  28.134  1.00 89.35           C  
ATOM    302  O   GLN A  20       3.880  -4.828  24.779  1.00 89.35           O  
ATOM    303  CG  GLN A  20       5.255  -5.822  27.699  1.00 89.35           C  
ATOM    304  CD  GLN A  20       5.737  -6.840  28.723  1.00 89.35           C  
ATOM    305  NE2 GLN A  20       6.727  -7.638  28.396  1.00 89.35           N  
ATOM    306 1HE2 GLN A  20       7.050  -8.320  29.082  1.00  0.00           H  
ATOM    307 2HE2 GLN A  20       7.169  -7.508  27.486  1.00  0.00           H  
ATOM    308  OE1 GLN A  20       5.209  -6.995  29.810  1.00 89.35           O  
ATOM    309  HA  GLN A  20       4.361  -3.440  26.788  1.00 89.35           H  
ATOM    310  HB1 GLN A  20       4.210  -4.491  29.037  1.00 89.35           H  
ATOM    311  HB2 GLN A  20       3.196  -5.778  28.341  1.00 89.35           H  
ATOM    312  HG1 GLN A  20       5.038  -6.346  26.768  1.00 89.35           H  
ATOM    313  HG2 GLN A  20       6.052  -5.098  27.532  1.00 89.35           H  
ATOM    314  N   ALA A  21       1.950  -5.478  25.728  1.00 87.95           N  
ATOM    315  HN  ALA A  21       1.381  -5.475  26.574  1.00  0.00           H  
ATOM    316  CA  ALA A  21       1.437  -6.169  24.545  1.00 87.95           C  
ATOM    317  C   ALA A  21       1.265  -5.207  23.358  1.00 87.95           C  
ATOM    318  CB  ALA A  21       0.116  -6.855  24.911  1.00 87.95           C  
ATOM    319  O   ALA A  21       1.647  -5.539  22.239  1.00 87.95           O  
ATOM    320  HA  ALA A  21       2.155  -6.939  24.260  1.00 87.95           H  
ATOM    321  HB1 ALA A  21      -0.278  -7.375  24.038  1.00 87.95           H  
ATOM    322  HB2 ALA A  21      -0.603  -6.106  25.243  1.00 87.95           H  
ATOM    323  HB3 ALA A  21       0.289  -7.573  25.713  1.00 87.95           H  
ATOM    324  N   PHE A  22       0.766  -3.995  23.616  1.00 90.00           N  
ATOM    325  HN  PHE A  22       0.450  -3.806  24.567  1.00  0.00           H  
ATOM    326  CA  PHE A  22       0.640  -2.922  22.635  1.00 90.00           C  
ATOM    327  C   PHE A  22       1.994  -2.553  22.028  1.00 90.00           C  
ATOM    328  CB  PHE A  22      -0.015  -1.696  23.291  1.00 90.00           C  
ATOM    329  O   PHE A  22       2.137  -2.584  20.811  1.00 90.00           O  
ATOM    330  CG  PHE A  22      -0.118  -0.518  22.352  1.00 90.00           C  
ATOM    331  CD1 PHE A  22       0.799   0.545  22.431  1.00 90.00           C  
ATOM    332  CD2 PHE A  22      -1.084  -0.536  21.336  1.00 90.00           C  
ATOM    333  CE1 PHE A  22       0.773   1.559  21.461  1.00 90.00           C  
ATOM    334  CE2 PHE A  22      -1.111   0.468  20.360  1.00 90.00           C  
ATOM    335  CZ  PHE A  22      -0.160   1.497  20.414  1.00 90.00           C  
ATOM    336  HA  PHE A  22      -0.011  -3.268  21.832  1.00 90.00           H  
ATOM    337  HB1 PHE A  22      -1.018  -1.970  23.618  1.00 90.00           H  
ATOM    338  HB2 PHE A  22       0.582  -1.402  24.155  1.00 90.00           H  
ATOM    339  HD1 PHE A  22       1.527   0.581  23.242  1.00 90.00           H  
ATOM    340  HD2 PHE A  22      -1.821  -1.339  21.305  1.00 90.00           H  
ATOM    341  HE1 PHE A  22       1.474   2.391  21.520  1.00 90.00           H  
ATOM    342  HE2 PHE A  22      -1.861   0.450  19.569  1.00 90.00           H  
ATOM    343  HZ  PHE A  22      -0.145   2.258  19.634  1.00 90.00           H  
ATOM    344  N   LEU A  23       3.002  -2.255  22.858  1.00 90.05           N  
ATOM    345  HN  LEU A  23       2.836  -2.286  23.864  1.00  0.00           H  
ATOM    346  CA  LEU A  23       4.335  -1.886  22.374  1.00 90.05           C  
ATOM    347  C   LEU A  23       4.952  -2.998  21.518  1.00 90.05           C  
ATOM    348  CB  LEU A  23       5.233  -1.553  23.578  1.00 90.05           C  
ATOM    349  O   LEU A  23       5.502  -2.720  20.457  1.00 90.05           O  
ATOM    350  CG  LEU A  23       6.657  -1.108  23.187  1.00 90.05           C  
ATOM    351  CD1 LEU A  23       6.653   0.221  22.429  1.00 90.05           C  
ATOM    352  CD2 LEU A  23       7.507  -0.947  24.446  1.00 90.05           C  
ATOM    353  HA  LEU A  23       4.241  -0.991  21.758  1.00 90.05           H  
ATOM    354  HB1 LEU A  23       4.765  -0.748  24.144  1.00 90.05           H  
ATOM    355  HB2 LEU A  23       5.310  -2.441  24.205  1.00 90.05           H  
ATOM    356  HG  LEU A  23       7.105  -1.874  22.554  1.00 90.05           H  
ATOM    357 1HD1 LEU A  23       7.676   0.497  22.173  1.00 90.05           H  
ATOM    358 2HD1 LEU A  23       6.214   0.997  23.057  1.00 90.05           H  
ATOM    359 3HD1 LEU A  23       6.066   0.118  21.516  1.00 90.05           H  
ATOM    360 1HD2 LEU A  23       8.513  -0.633  24.168  1.00 90.05           H  
ATOM    361 2HD2 LEU A  23       7.558  -1.899  24.975  1.00 90.05           H  
ATOM    362 3HD2 LEU A  23       7.058  -0.195  25.094  1.00 90.05           H  
ATOM    363  N   ILE A  24       4.822  -4.250  21.964  1.00 90.52           N  
ATOM    364  HN  ILE A  24       4.355  -4.399  22.859  1.00  0.00           H  
ATOM    365  CA  ILE A  24       5.315  -5.418  21.235  1.00 90.52           C  
ATOM    366  C   ILE A  24       4.616  -5.524  19.876  1.00 90.52           C  
ATOM    367  CB  ILE A  24       5.161  -6.683  22.111  1.00 90.52           C  
ATOM    368  O   ILE A  24       5.295  -5.556  18.857  1.00 90.52           O  
ATOM    369  CG1 ILE A  24       6.165  -6.624  23.288  1.00 90.52           C  
ATOM    370  CG2 ILE A  24       5.409  -7.966  21.309  1.00 90.52           C  
ATOM    371  CD1 ILE A  24       5.986  -7.745  24.320  1.00 90.52           C  
ATOM    372  HA  ILE A  24       6.379  -5.269  21.050  1.00 90.52           H  
ATOM    373  HB  ILE A  24       4.149  -6.710  22.514  1.00 90.52           H  
ATOM    374 1HG1 ILE A  24       7.174  -6.691  22.881  1.00 90.52           H  
ATOM    375 2HG1 ILE A  24       6.041  -5.668  23.796  1.00 90.52           H  
ATOM    376 1HG2 ILE A  24       5.291  -8.831  21.961  1.00 90.52           H  
ATOM    377 2HG2 ILE A  24       6.421  -7.952  20.904  1.00 90.52           H  
ATOM    378 3HG2 ILE A  24       4.692  -8.028  20.491  1.00 90.52           H  
ATOM    379 1HD1 ILE A  24       6.727  -7.633  25.112  1.00 90.52           H  
ATOM    380 2HD1 ILE A  24       6.118  -8.712  23.834  1.00 90.52           H  
ATOM    381 3HD1 ILE A  24       4.985  -7.688  24.749  1.00 90.52           H  
ATOM    382  N   LEU A  25       3.280  -5.509  19.836  1.00 90.13           N  
ATOM    383  HN  LEU A  25       2.769  -5.401  20.712  1.00  0.00           H  
ATOM    384  CA  LEU A  25       2.513  -5.641  18.593  1.00 90.13           C  
ATOM    385  C   LEU A  25       2.686  -4.435  17.655  1.00 90.13           C  
ATOM    386  CB  LEU A  25       1.032  -5.899  18.933  1.00 90.13           C  
ATOM    387  O   LEU A  25       2.626  -4.601  16.439  1.00 90.13           O  
ATOM    388  CG  LEU A  25       0.770  -7.287  19.555  1.00 90.13           C  
ATOM    389  CD1 LEU A  25      -0.668  -7.388  20.057  1.00 90.13           C  
ATOM    390  CD2 LEU A  25       0.983  -8.421  18.549  1.00 90.13           C  
ATOM    391  HA  LEU A  25       2.887  -6.520  18.069  1.00 90.13           H  
ATOM    392  HB1 LEU A  25       0.704  -5.138  19.641  1.00 90.13           H  
ATOM    393  HB2 LEU A  25       0.449  -5.818  18.015  1.00 90.13           H  
ATOM    394  HG  LEU A  25       1.448  -7.430  20.396  1.00 90.13           H  
ATOM    395 1HD1 LEU A  25      -0.833  -8.374  20.492  1.00 90.13           H  
ATOM    396 2HD1 LEU A  25      -1.355  -7.239  19.224  1.00 90.13           H  
ATOM    397 3HD1 LEU A  25      -0.844  -6.623  20.814  1.00 90.13           H  
ATOM    398 1HD2 LEU A  25       0.787  -9.378  19.033  1.00 90.13           H  
ATOM    399 2HD2 LEU A  25       2.012  -8.400  18.190  1.00 90.13           H  
ATOM    400 3HD2 LEU A  25       0.302  -8.293  17.707  1.00 90.13           H  
ATOM    401  N   CYS A  26       2.970  -3.240  18.172  1.00 92.35           N  
ATOM    402  HN  CYS A  26       2.955  -3.133  19.186  1.00  0.00           H  
ATOM    403  CA  CYS A  26       3.303  -2.074  17.352  1.00 92.35           C  
ATOM    404  C   CYS A  26       4.572  -2.273  16.515  1.00 92.35           C  
ATOM    405  CB  CYS A  26       3.437  -0.852  18.263  1.00 92.35           C  
ATOM    406  O   CYS A  26       4.635  -1.765  15.397  1.00 92.35           O  
ATOM    407  SG  CYS A  26       1.767  -0.245  18.593  1.00 92.35           S  
ATOM    408  HA  CYS A  26       2.473  -1.895  16.668  1.00 92.35           H  
ATOM    409  HB1 CYS A  26       3.923  -1.134  19.197  1.00 92.35           H  
ATOM    410  HB2 CYS A  26       4.024  -0.079  17.767  1.00 92.35           H  
ATOM    411  HG  CYS A  26       1.177   0.091  17.438  1.00 92.35           H  
ATOM    412  N   LEU A  27       5.549  -3.057  16.989  1.00 92.44           N  
ATOM    413  HN  LEU A  27       5.471  -3.426  17.937  1.00  0.00           H  
ATOM    414  CA  LEU A  27       6.729  -3.402  16.187  1.00 92.44           C  
ATOM    415  C   LEU A  27       6.352  -4.216  14.940  1.00 92.44           C  
ATOM    416  CB  LEU A  27       7.748  -4.179  17.035  1.00 92.44           C  
ATOM    417  O   LEU A  27       6.959  -4.036  13.886  1.00 92.44           O  
ATOM    418  CG  LEU A  27       8.305  -3.417  18.249  1.00 92.44           C  
ATOM    419  CD1 LEU A  27       9.158  -4.361  19.097  1.00 92.44           C  
ATOM    420  CD2 LEU A  27       9.169  -2.228  17.823  1.00 92.44           C  
ATOM    421  HA  LEU A  27       7.198  -2.475  15.858  1.00 92.44           H  
ATOM    422  HB1 LEU A  27       7.263  -5.085  17.399  1.00 92.44           H  
ATOM    423  HB2 LEU A  27       8.586  -4.448  16.392  1.00 92.44           H  
ATOM    424  HG  LEU A  27       7.473  -3.053  18.852  1.00 92.44           H  
ATOM    425 1HD1 LEU A  27       9.553  -3.821  19.957  1.00 92.44           H  
ATOM    426 2HD1 LEU A  27       9.985  -4.742  18.497  1.00 92.44           H  
ATOM    427 3HD1 LEU A  27       8.545  -5.194  19.442  1.00 92.44           H  
ATOM    428 1HD2 LEU A  27       9.544  -1.715  18.709  1.00 92.44           H  
ATOM    429 2HD2 LEU A  27       8.570  -1.537  17.230  1.00 92.44           H  
ATOM    430 3HD2 LEU A  27      10.009  -2.584  17.227  1.00 92.44           H  
ATOM    431  N   LEU A  28       5.310  -5.049  15.032  1.00 91.57           N  
ATOM    432  HN  LEU A  28       4.880  -5.186  15.947  1.00  0.00           H  
ATOM    433  CA  LEU A  28       4.754  -5.775  13.888  1.00 91.57           C  
ATOM    434  C   LEU A  28       4.188  -4.813  12.834  1.00 91.57           C  
ATOM    435  CB  LEU A  28       3.641  -6.708  14.392  1.00 91.57           C  
ATOM    436  O   LEU A  28       4.390  -5.012  11.639  1.00 91.57           O  
ATOM    437  CG  LEU A  28       3.263  -7.823  13.409  1.00 91.57           C  
ATOM    438  CD1 LEU A  28       4.388  -8.860  13.333  1.00 91.57           C  
ATOM    439  CD2 LEU A  28       1.974  -8.482  13.895  1.00 91.57           C  
ATOM    440  HA  LEU A  28       5.541  -6.376  13.433  1.00 91.57           H  
ATOM    441  HB1 LEU A  28       3.977  -7.170  15.320  1.00 91.57           H  
ATOM    442  HB2 LEU A  28       2.752  -6.107  14.585  1.00 91.57           H  
ATOM    443  HG  LEU A  28       3.099  -7.394  12.421  1.00 91.57           H  
ATOM    444 1HD1 LEU A  28       4.110  -9.648  12.633  1.00 91.57           H  
ATOM    445 2HD1 LEU A  28       4.551  -9.293  14.320  1.00 91.57           H  
ATOM    446 3HD1 LEU A  28       5.305  -8.378  12.992  1.00 91.57           H  
ATOM    447 1HD2 LEU A  28       1.690  -9.278  13.207  1.00 91.57           H  
ATOM    448 2HD2 LEU A  28       1.178  -7.738  13.937  1.00 91.57           H  
ATOM    449 3HD2 LEU A  28       2.132  -8.901  14.889  1.00 91.57           H  
ATOM    450  N   SER A  29       3.500  -3.759  13.289  1.00 92.48           N  
ATOM    451  HN  SER A  29       3.340  -3.686  14.294  1.00  0.00           H  
ATOM    452  CA  SER A  29       2.962  -2.702  12.424  1.00 92.48           C  
ATOM    453  C   SER A  29       4.076  -1.919  11.732  1.00 92.48           C  
ATOM    454  CB  SER A  29       2.064  -1.767  13.235  1.00 92.48           C  
ATOM    455  O   SER A  29       4.044  -1.736  10.517  1.00 92.48           O  
ATOM    456  OG  SER A  29       1.271  -0.966  12.385  1.00 92.48           O  
ATOM    457  HG  SER A  29       0.713  -0.385  12.889  1.00  0.00           H  
ATOM    458  HA  SER A  29       2.351  -3.173  11.654  1.00 92.48           H  
ATOM    459  HB1 SER A  29       1.412  -2.364  13.873  1.00 92.48           H  
ATOM    460  HB2 SER A  29       2.688  -1.122  13.854  1.00 92.48           H  
ATOM    461  N   ALA A  30       5.117  -1.546  12.480  1.00 93.84           N  
ATOM    462  HN  ALA A  30       5.094  -1.743  13.481  1.00  0.00           H  
ATOM    463  CA  ALA A  30       6.287  -0.869  11.930  1.00 93.84           C  
ATOM    464  C   ALA A  30       7.025  -1.730  10.889  1.00 93.84           C  
ATOM    465  CB  ALA A  30       7.204  -0.476  13.093  1.00 93.84           C  
ATOM    466  O   ALA A  30       7.448  -1.221   9.856  1.00 93.84           O  
ATOM    467  HA  ALA A  30       5.951   0.044  11.439  1.00 93.84           H  
ATOM    468  HB1 ALA A  30       8.087   0.032  12.705  1.00 93.84           H  
ATOM    469  HB2 ALA A  30       7.510  -1.372  13.634  1.00 93.84           H  
ATOM    470  HB3 ALA A  30       6.669   0.191  13.769  1.00 93.84           H  
ATOM    471  N   ALA A  31       7.138  -3.042  11.110  1.00 93.02           N  
ATOM    472  HN  ALA A  31       6.755  -3.425  11.974  1.00  0.00           H  
ATOM    473  CA  ALA A  31       7.786  -3.955  10.168  1.00 93.02           C  
ATOM    474  C   ALA A  31       6.970  -4.221   8.889  1.00 93.02           C  
ATOM    475  CB  ALA A  31       8.075  -5.256  10.906  1.00 93.02           C  
ATOM    476  O   ALA A  31       7.530  -4.658   7.883  1.00 93.02           O  
ATOM    477  HA  ALA A  31       8.739  -3.515   9.874  1.00 93.02           H  
ATOM    478  HB1 ALA A  31       8.559  -5.959  10.228  1.00 93.02           H  
ATOM    479  HB2 ALA A  31       7.140  -5.685  11.266  1.00 93.02           H  
ATOM    480  HB3 ALA A  31       8.733  -5.056  11.752  1.00 93.02           H  
ATOM    481  N   PHE A  32       5.662  -3.949   8.898  1.00 93.61           N  
ATOM    482  HN  PHE A  32       5.230  -3.659   9.775  1.00  0.00           H  
ATOM    483  CA  PHE A  32       4.823  -4.049   7.703  1.00 93.61           C  
ATOM    484  C   PHE A  32       5.101  -2.917   6.697  1.00 93.61           C  
ATOM    485  CB  PHE A  32       3.347  -4.099   8.128  1.00 93.61           C  
ATOM    486  O   PHE A  32       5.021  -3.137   5.487  1.00 93.61           O  
ATOM    487  CG  PHE A  32       2.373  -4.187   6.970  1.00 93.61           C  
ATOM    488  CD1 PHE A  32       1.411  -3.180   6.771  1.00 93.61           C  
ATOM    489  CD2 PHE A  32       2.443  -5.267   6.071  1.00 93.61           C  
ATOM    490  CE1 PHE A  32       0.553  -3.229   5.660  1.00 93.61           C  
ATOM    491  CE2 PHE A  32       1.574  -5.322   4.966  1.00 93.61           C  
ATOM    492  CZ  PHE A  32       0.636  -4.299   4.754  1.00 93.61           C  
ATOM    493  HA  PHE A  32       5.058  -4.993   7.212  1.00 93.61           H  
ATOM    494  HB1 PHE A  32       3.203  -4.973   8.763  1.00 93.61           H  
ATOM    495  HB2 PHE A  32       3.123  -3.196   8.696  1.00 93.61           H  
ATOM    496  HD1 PHE A  32       1.331  -2.358   7.482  1.00 93.61           H  
ATOM    497  HD2 PHE A  32       3.171  -6.062   6.231  1.00 93.61           H  
ATOM    498  HE1 PHE A  32      -0.178  -2.436   5.501  1.00 93.61           H  
ATOM    499  HE2 PHE A  32       1.629  -6.161   4.273  1.00 93.61           H  
ATOM    500  HZ  PHE A  32      -0.026  -4.335   3.889  1.00 93.61           H  
ATOM    501  N   ALA A  33       5.490  -1.730   7.172  1.00 92.82           N  
ATOM    502  HN  ALA A  33       5.617  -1.635   8.180  1.00  0.00           H  
ATOM    503  CA  ALA A  33       5.745  -0.557   6.332  1.00 92.82           C  
ATOM    504  C   ALA A  33       6.818  -0.774   5.246  1.00 92.82           C  
ATOM    505  CB  ALA A  33       6.003   0.650   7.240  1.00 92.82           C  
ATOM    506  O   ALA A  33       6.507  -0.561   4.070  1.00 92.82           O  
ATOM    507  HA  ALA A  33       4.814  -0.350   5.805  1.00 92.82           H  
ATOM    508  HB1 ALA A  33       6.195   1.531   6.628  1.00 92.82           H  
ATOM    509  HB2 ALA A  33       6.869   0.452   7.872  1.00 92.82           H  
ATOM    510  HB3 ALA A  33       5.129   0.827   7.867  1.00 92.82           H  
ATOM    511  N   PRO A  34       8.025  -1.283   5.566  1.00 92.32           N  
ATOM    512  CA  PRO A  34       9.012  -1.682   4.564  1.00 92.32           C  
ATOM    513  C   PRO A  34       8.506  -2.664   3.510  1.00 92.32           C  
ATOM    514  CB  PRO A  34      10.109  -2.357   5.370  1.00 92.32           C  
ATOM    515  O   PRO A  34       8.933  -2.619   2.364  1.00 92.32           O  
ATOM    516  CG  PRO A  34      10.081  -1.661   6.719  1.00 92.32           C  
ATOM    517  CD  PRO A  34       8.593  -1.402   6.904  1.00 92.32           C  
ATOM    518  HA  PRO A  34       9.413  -0.795   4.074  1.00 92.32           H  
ATOM    519  HB1 PRO A  34       9.903  -3.421   5.483  1.00 92.32           H  
ATOM    520  HB2 PRO A  34      11.078  -2.223   4.888  1.00 92.32           H  
ATOM    521  HG1 PRO A  34      10.473  -2.305   7.506  1.00 92.32           H  
ATOM    522  HG2 PRO A  34      10.646  -0.729   6.697  1.00 92.32           H  
ATOM    523  HD1 PRO A  34       8.130  -2.232   7.437  1.00 92.32           H  
ATOM    524  HD2 PRO A  34       8.438  -0.479   7.462  1.00 92.32           H  
ATOM    525  N   ILE A  35       7.593  -3.564   3.863  1.00 92.94           N  
ATOM    526  HN  ILE A  35       7.243  -3.571   4.821  1.00  0.00           H  
ATOM    527  CA  ILE A  35       7.079  -4.545   2.906  1.00 92.94           C  
ATOM    528  C   ILE A  35       6.125  -3.857   1.935  1.00 92.94           C  
ATOM    529  CB  ILE A  35       6.424  -5.721   3.643  1.00 92.94           C  
ATOM    530  O   ILE A  35       6.273  -4.011   0.724  1.00 92.94           O  
ATOM    531  CG1 ILE A  35       7.484  -6.445   4.500  1.00 92.94           C  
ATOM    532  CG2 ILE A  35       5.783  -6.676   2.622  1.00 92.94           C  
ATOM    533  CD1 ILE A  35       6.864  -7.335   5.571  1.00 92.94           C  
ATOM    534  HA  ILE A  35       7.922  -4.932   2.334  1.00 92.94           H  
ATOM    535  HB  ILE A  35       5.645  -5.334   4.300  1.00 92.94           H  
ATOM    536 1HG1 ILE A  35       8.099  -7.063   3.846  1.00 92.94           H  
ATOM    537 2HG1 ILE A  35       8.109  -5.697   4.987  1.00 92.94           H  
ATOM    538 1HG2 ILE A  35       5.318  -7.511   3.147  1.00 92.94           H  
ATOM    539 2HG2 ILE A  35       6.550  -7.054   1.946  1.00 92.94           H  
ATOM    540 3HG2 ILE A  35       5.026  -6.141   2.049  1.00 92.94           H  
ATOM    541 1HD1 ILE A  35       7.655  -7.820   6.144  1.00 92.94           H  
ATOM    542 2HD1 ILE A  35       6.242  -8.094   5.098  1.00 92.94           H  
ATOM    543 3HD1 ILE A  35       6.252  -6.728   6.239  1.00 92.94           H  
ATOM    544  N   CYS A  36       5.194  -3.070   2.478  1.00 90.74           N  
ATOM    545  HN  CYS A  36       5.198  -2.961   3.492  1.00  0.00           H  
ATOM    546  CA  CYS A  36       4.172  -2.356   1.725  1.00 90.74           C  
ATOM    547  C   CYS A  36       4.777  -1.308   0.775  1.00 90.74           C  
ATOM    548  CB  CYS A  36       3.214  -1.739   2.757  1.00 90.74           C  
ATOM    549  O   CYS A  36       4.434  -1.272  -0.405  1.00 90.74           O  
ATOM    550  SG  CYS A  36       1.758  -1.051   1.925  1.00 90.74           S  
ATOM    551  HA  CYS A  36       3.616  -3.080   1.129  1.00 90.74           H  
ATOM    552  HB1 CYS A  36       2.897  -2.510   3.460  1.00 90.74           H  
ATOM    553  HB2 CYS A  36       3.729  -0.944   3.297  1.00 90.74           H  
ATOM    554  HG  CYS A  36       2.143  -0.101   1.062  1.00 90.74           H  
ATOM    555  N   VAL A  37       5.721  -0.499   1.269  1.00 91.03           N  
ATOM    556  HN  VAL A  37       6.118  -0.727   2.180  1.00  0.00           H  
ATOM    557  CA  VAL A  37       6.222   0.702   0.576  1.00 91.03           C  
ATOM    558  C   VAL A  37       7.694   0.592   0.149  1.00 91.03           C  
ATOM    559  CB  VAL A  37       5.944   1.943   1.451  1.00 91.03           C  
ATOM    560  O   VAL A  37       8.184   1.412  -0.624  1.00 91.03           O  
ATOM    561  CG1 VAL A  37       6.462   3.226   0.809  1.00 91.03           C  
ATOM    562  CG2 VAL A  37       4.436   2.119   1.696  1.00 91.03           C  
ATOM    563  HA  VAL A  37       5.633   0.815  -0.334  1.00 91.03           H  
ATOM    564  HB  VAL A  37       6.440   1.810   2.412  1.00 91.03           H  
ATOM    565 1HG1 VAL A  37       6.244   4.072   1.460  1.00 91.03           H  
ATOM    566 2HG1 VAL A  37       5.973   3.374  -0.154  1.00 91.03           H  
ATOM    567 3HG1 VAL A  37       7.539   3.150   0.661  1.00 91.03           H  
ATOM    568 1HG2 VAL A  37       4.268   3.000   2.315  1.00 91.03           H  
ATOM    569 2HG2 VAL A  37       4.045   1.238   2.205  1.00 91.03           H  
ATOM    570 3HG2 VAL A  37       3.924   2.243   0.742  1.00 91.03           H  
ATOM    571  N   GLY A  38       8.412  -0.455   0.565  1.00 89.82           N  
ATOM    572  HN  GLY A  38       7.939  -1.189   1.092  1.00  0.00           H  
ATOM    573  CA  GLY A  38       9.849  -0.599   0.300  1.00 89.82           C  
ATOM    574  C   GLY A  38      10.251  -0.584  -1.169  1.00 89.82           C  
ATOM    575  O   GLY A  38      11.406  -0.292  -1.450  1.00 89.82           O  
ATOM    576  HA1 GLY A  38      10.366   0.222   0.798  1.00 89.82           H  
ATOM    577  HA2 GLY A  38      10.176  -1.547   0.727  1.00 89.82           H  
ATOM    578  N   ILE A  39       9.326  -0.815  -2.109  1.00 91.37           N  
ATOM    579  HN  ILE A  39       8.386  -1.077  -1.813  1.00  0.00           H  
ATOM    580  CA  ILE A  39       9.605  -0.708  -3.548  1.00 91.37           C  
ATOM    581  C   ILE A  39      10.196   0.649  -3.945  1.00 91.37           C  
ATOM    582  CB  ILE A  39       8.342  -1.022  -4.376  1.00 91.37           C  
ATOM    583  O   ILE A  39      11.037   0.693  -4.833  1.00 91.37           O  
ATOM    584  CG1 ILE A  39       8.631  -1.124  -5.890  1.00 91.37           C  
ATOM    585  CG2 ILE A  39       7.213  -0.001  -4.147  1.00 91.37           C  
ATOM    586  CD1 ILE A  39       9.744  -2.123  -6.227  1.00 91.37           C  
ATOM    587  HA  ILE A  39      10.348  -1.468  -3.791  1.00 91.37           H  
ATOM    588  HB  ILE A  39       7.972  -1.994  -4.049  1.00 91.37           H  
ATOM    589 1HG1 ILE A  39       7.718  -1.439  -6.396  1.00 91.37           H  
ATOM    590 2HG1 ILE A  39       8.928  -0.140  -6.253  1.00 91.37           H  
ATOM    591 1HG2 ILE A  39       6.349  -0.271  -4.755  1.00 91.37           H  
ATOM    592 2HG2 ILE A  39       7.559   0.993  -4.430  1.00 91.37           H  
ATOM    593 3HG2 ILE A  39       6.930  -0.001  -3.094  1.00 91.37           H  
ATOM    594 1HD1 ILE A  39       9.897  -2.147  -7.306  1.00 91.37           H  
ATOM    595 2HD1 ILE A  39       9.459  -3.116  -5.879  1.00 91.37           H  
ATOM    596 3HD1 ILE A  39      10.668  -1.818  -5.736  1.00 91.37           H  
ATOM    597  N   VAL A  40       9.831   1.726  -3.243  1.00 90.77           N  
ATOM    598  HN  VAL A  40       9.150   1.607  -2.493  1.00  0.00           H  
ATOM    599  CA  VAL A  40      10.361   3.072  -3.496  1.00 90.77           C  
ATOM    600  C   VAL A  40      11.889   3.106  -3.368  1.00 90.77           C  
ATOM    601  CB  VAL A  40       9.692   4.074  -2.537  1.00 90.77           C  
ATOM    602  O   VAL A  40      12.556   3.721  -4.189  1.00 90.77           O  
ATOM    603  CG1 VAL A  40      10.270   5.479  -2.673  1.00 90.77           C  
ATOM    604  CG2 VAL A  40       8.187   4.176  -2.820  1.00 90.77           C  
ATOM    605  HA  VAL A  40      10.100   3.353  -4.516  1.00 90.77           H  
ATOM    606  HB  VAL A  40       9.836   3.731  -1.512  1.00 90.77           H  
ATOM    607 1HG1 VAL A  40       9.766   6.149  -1.976  1.00 90.77           H  
ATOM    608 2HG1 VAL A  40      10.121   5.837  -3.692  1.00 90.77           H  
ATOM    609 3HG1 VAL A  40      11.336   5.457  -2.448  1.00 90.77           H  
ATOM    610 1HG2 VAL A  40       7.735   4.889  -2.131  1.00 90.77           H  
ATOM    611 2HG2 VAL A  40       7.724   3.198  -2.685  1.00 90.77           H  
ATOM    612 3HG2 VAL A  40       8.032   4.513  -3.845  1.00 90.77           H  
ATOM    613  N   PHE A  41      12.451   2.390  -2.389  1.00 92.16           N  
ATOM    614  HN  PHE A  41      11.841   1.859  -1.767  1.00  0.00           H  
ATOM    615  CA  PHE A  41      13.899   2.327  -2.161  1.00 92.16           C  
ATOM    616  C   PHE A  41      14.557   1.094  -2.782  1.00 92.16           C  
ATOM    617  CB  PHE A  41      14.172   2.355  -0.654  1.00 92.16           C  
ATOM    618  O   PHE A  41      15.710   1.146  -3.187  1.00 92.16           O  
ATOM    619  CG  PHE A  41      13.704   3.621   0.030  1.00 92.16           C  
ATOM    620  CD1 PHE A  41      14.363   4.838  -0.227  1.00 92.16           C  
ATOM    621  CD2 PHE A  41      12.610   3.589   0.915  1.00 92.16           C  
ATOM    622  CE1 PHE A  41      13.935   6.017   0.405  1.00 92.16           C  
ATOM    623  CE2 PHE A  41      12.183   4.770   1.548  1.00 92.16           C  
ATOM    624  CZ  PHE A  41      12.847   5.982   1.293  1.00 92.16           C  
ATOM    625  HA  PHE A  41      14.352   3.214  -2.605  1.00 92.16           H  
ATOM    626  HB1 PHE A  41      13.660   1.508  -0.197  1.00 92.16           H  
ATOM    627  HB2 PHE A  41      15.246   2.258  -0.498  1.00 92.16           H  
ATOM    628  HD1 PHE A  41      15.206   4.865  -0.917  1.00 92.16           H  
ATOM    629  HD2 PHE A  41      12.094   2.649   1.110  1.00 92.16           H  
ATOM    630  HE1 PHE A  41      14.447   6.959   0.207  1.00 92.16           H  
ATOM    631  HE2 PHE A  41      11.338   4.745   2.236  1.00 92.16           H  
ATOM    632  HZ  PHE A  41      12.517   6.897   1.785  1.00 92.16           H  
ATOM    633  N   LEU A  42      13.851  -0.034  -2.861  1.00 91.97           N  
ATOM    634  HN  LEU A  42      12.897  -0.043  -2.501  1.00  0.00           H  
ATOM    635  CA  LEU A  42      14.397  -1.259  -3.446  1.00 91.97           C  
ATOM    636  C   LEU A  42      14.467  -1.173  -4.975  1.00 91.97           C  
ATOM    637  CB  LEU A  42      13.537  -2.460  -3.020  1.00 91.97           C  
ATOM    638  O   LEU A  42      15.344  -1.774  -5.587  1.00 91.97           O  
ATOM    639  CG  LEU A  42      13.517  -2.769  -1.512  1.00 91.97           C  
ATOM    640  CD1 LEU A  42      12.457  -3.838  -1.240  1.00 91.97           C  
ATOM    641  CD2 LEU A  42      14.865  -3.283  -1.010  1.00 91.97           C  
ATOM    642  HA  LEU A  42      15.407  -1.404  -3.062  1.00 91.97           H  
ATOM    643  HB1 LEU A  42      12.512  -2.265  -3.335  1.00 91.97           H  
ATOM    644  HB2 LEU A  42      13.915  -3.342  -3.537  1.00 91.97           H  
ATOM    645  HG  LEU A  42      13.256  -1.862  -0.966  1.00 91.97           H  
ATOM    646 1HD1 LEU A  42      12.434  -4.065  -0.174  1.00 91.97           H  
ATOM    647 2HD1 LEU A  42      12.700  -4.742  -1.798  1.00 91.97           H  
ATOM    648 3HD1 LEU A  42      11.480  -3.470  -1.554  1.00 91.97           H  
ATOM    649 1HD2 LEU A  42      14.801  -3.487   0.059  1.00 91.97           H  
ATOM    650 2HD2 LEU A  42      15.632  -2.530  -1.191  1.00 91.97           H  
ATOM    651 3HD2 LEU A  42      15.125  -4.200  -1.540  1.00 91.97           H  
ATOM    652  N   GLY A  43      13.531  -0.455  -5.592  1.00 88.32           N  
ATOM    653  HN  GLY A  43      12.909   0.104  -5.008  1.00  0.00           H  
ATOM    654  CA  GLY A  43      13.322  -0.402  -7.033  1.00 88.32           C  
ATOM    655  C   GLY A  43      13.444   0.998  -7.623  1.00 88.32           C  
ATOM    656  O   GLY A  43      12.790   1.280  -8.621  1.00 88.32           O  
ATOM    657  HA1 GLY A  43      14.064  -1.042  -7.511  1.00 88.32           H  
ATOM    658  HA2 GLY A  43      12.323  -0.780  -7.249  1.00 88.32           H  
ATOM    659  N   PHE A  44      14.241   1.889  -7.027  1.00 87.33           N  
ATOM    660  HN  PHE A  44      14.690   1.658  -6.141  1.00  0.00           H  
ATOM    661  CA  PHE A  44      14.472   3.195  -7.642  1.00 87.33           C  
ATOM    662  C   PHE A  44      15.113   3.028  -9.031  1.00 87.33           C  
ATOM    663  CB  PHE A  44      15.287   4.118  -6.724  1.00 87.33           C  
ATOM    664  O   PHE A  44      15.962   2.153  -9.244  1.00 87.33           O  
ATOM    665  CG  PHE A  44      16.766   3.792  -6.627  1.00 87.33           C  
ATOM    666  CD1 PHE A  44      17.237   2.935  -5.618  1.00 87.33           C  
ATOM    667  CD2 PHE A  44      17.680   4.352  -7.541  1.00 87.33           C  
ATOM    668  CE1 PHE A  44      18.605   2.623  -5.524  1.00 87.33           C  
ATOM    669  CE2 PHE A  44      19.046   4.031  -7.456  1.00 87.33           C  
ATOM    670  CZ  PHE A  44      19.510   3.163  -6.454  1.00 87.33           C  
ATOM    671  HA  PHE A  44      13.498   3.661  -7.788  1.00 87.33           H  
ATOM    672  HB1 PHE A  44      15.190   5.137  -7.099  1.00 87.33           H  
ATOM    673  HB2 PHE A  44      14.862   4.057  -5.722  1.00 87.33           H  
ATOM    674  HD1 PHE A  44      16.535   2.508  -4.901  1.00 87.33           H  
ATOM    675  HD2 PHE A  44      17.328   5.035  -8.314  1.00 87.33           H  
ATOM    676  HE1 PHE A  44      18.962   1.964  -4.732  1.00 87.33           H  
ATOM    677  HE2 PHE A  44      19.749   4.458  -8.171  1.00 87.33           H  
ATOM    678  HZ  PHE A  44      20.568   2.909  -6.398  1.00 87.33           H  
ATOM    679  N   THR A  45      14.688   3.867  -9.973  1.00 86.27           N  
ATOM    680  HN  THR A  45      13.949   4.523  -9.720  1.00  0.00           H  
ATOM    681  CA  THR A  45      15.199   3.921 -11.346  1.00 86.27           C  
ATOM    682  C   THR A  45      16.200   5.072 -11.457  1.00 86.27           C  
ATOM    683  CB  THR A  45      14.052   4.128 -12.351  1.00 86.27           C  
ATOM    684  O   THR A  45      15.763   6.222 -11.531  1.00 86.27           O  
ATOM    685  CG2 THR A  45      13.146   2.905 -12.480  1.00 86.27           C  
ATOM    686  OG1 THR A  45      13.234   5.205 -11.950  1.00 86.27           O  
ATOM    687  HG1 THR A  45      13.797   5.966 -11.870  1.00  0.00           H  
ATOM    688  HA  THR A  45      15.707   2.984 -11.574  1.00 86.27           H  
ATOM    689  HB  THR A  45      14.478   4.355 -13.328  1.00 86.27           H  
ATOM    690 1HG2 THR A  45      12.357   3.112 -13.203  1.00 86.27           H  
ATOM    691 2HG2 THR A  45      12.701   2.678 -11.511  1.00 86.27           H  
ATOM    692 3HG2 THR A  45      13.733   2.051 -12.818  1.00 86.27           H  
ATOM    693  N   PRO A  46      17.518   4.811 -11.427  1.00 85.89           N  
ATOM    694  CA  PRO A  46      18.506   5.850 -11.690  1.00 85.89           C  
ATOM    695  C   PRO A  46      18.515   6.238 -13.172  1.00 85.89           C  
ATOM    696  CB  PRO A  46      19.844   5.263 -11.241  1.00 85.89           C  
ATOM    697  O   PRO A  46      18.007   5.503 -14.032  1.00 85.89           O  
ATOM    698  CG  PRO A  46      19.654   3.771 -11.493  1.00 85.89           C  
ATOM    699  CD  PRO A  46      18.174   3.527 -11.215  1.00 85.89           C  
ATOM    700  HA  PRO A  46      18.276   6.729 -11.087  1.00 85.89           H  
ATOM    701  HB1 PRO A  46      20.667   5.661 -11.835  1.00 85.89           H  
ATOM    702  HB2 PRO A  46      20.027   5.463 -10.185  1.00 85.89           H  
ATOM    703  HG1 PRO A  46      19.899   3.520 -12.525  1.00 85.89           H  
ATOM    704  HG2 PRO A  46      20.276   3.183 -10.818  1.00 85.89           H  
ATOM    705  HD1 PRO A  46      17.776   2.779 -11.901  1.00 85.89           H  
ATOM    706  HD2 PRO A  46      18.030   3.192 -10.188  1.00 85.89           H  
ATOM    707  N   ASP A  47      19.142   7.375 -13.465  1.00 85.47           N  
ATOM    708  HN  ASP A  47      19.405   8.007 -12.709  1.00  0.00           H  
ATOM    709  CA  ASP A  47      19.461   7.739 -14.838  1.00 85.47           C  
ATOM    710  C   ASP A  47      20.362   6.670 -15.462  1.00 85.47           C  
ATOM    711  CB  ASP A  47      20.089   9.138 -14.910  1.00 85.47           C  
ATOM    712  O   ASP A  47      21.231   6.080 -14.812  1.00 85.47           O  
ATOM    713  CG  ASP A  47      19.051  10.250 -14.720  1.00 85.47           C  
ATOM    714  OD1 ASP A  47      17.920  10.082 -15.237  1.00 85.47           O  
ATOM    715  OD2 ASP A  47      19.395  11.274 -14.096  1.00 85.47           O  
ATOM    716  HA  ASP A  47      18.529   7.762 -15.403  1.00 85.47           H  
ATOM    717  HB1 ASP A  47      20.843   9.225 -14.128  1.00 85.47           H  
ATOM    718  HB2 ASP A  47      20.560   9.261 -15.885  1.00 85.47           H  
ATOM    719  N   HIS A  48      20.092   6.362 -16.725  1.00 88.19           N  
ATOM    720  HN  HIS A  48      19.409   6.929 -17.229  1.00  0.00           H  
ATOM    721  CA  HIS A  48      20.724   5.255 -17.423  1.00 88.19           C  
ATOM    722  C   HIS A  48      20.860   5.541 -18.910  1.00 88.19           C  
ATOM    723  CB  HIS A  48      19.945   3.955 -17.175  1.00 88.19           C  
ATOM    724  O   HIS A  48      20.130   6.348 -19.487  1.00 88.19           O  
ATOM    725  CG  HIS A  48      18.491   4.005 -17.565  1.00 88.19           C  
ATOM    726  CD2 HIS A  48      17.928   3.559 -18.731  1.00 88.19           C  
ATOM    727  ND1 HIS A  48      17.484   4.551 -16.805  1.00 88.19           N  
ATOM    728  HD1 HIS A  48      17.584   4.951 -15.872  1.00  0.00           H  
ATOM    729  CE1 HIS A  48      16.345   4.464 -17.510  1.00 88.19           C  
ATOM    730  NE2 HIS A  48      16.557   3.838 -18.679  1.00 88.19           N1+
ATOM    731  HE2 HIS A  48      15.859   3.611 -19.387  1.00  0.00           H  
ATOM    732  HA  HIS A  48      21.726   5.129 -17.013  1.00 88.19           H  
ATOM    733  HB1 HIS A  48      20.422   3.160 -17.747  1.00 88.19           H  
ATOM    734  HB2 HIS A  48      20.003   3.723 -16.112  1.00 88.19           H  
ATOM    735  HD2 HIS A  48      18.454   3.073 -19.553  1.00 88.19           H  
ATOM    736  HE1 HIS A  48      15.380   4.849 -17.179  1.00 88.19           H  
ATOM    737  N   HIS A  49      21.812   4.851 -19.522  1.00 88.73           N  
ATOM    738  HN  HIS A  49      22.415   4.261 -18.949  1.00  0.00           H  
ATOM    739  CA  HIS A  49      22.055   4.879 -20.956  1.00 88.73           C  
ATOM    740  C   HIS A  49      22.512   3.498 -21.436  1.00 88.73           C  
ATOM    741  CB  HIS A  49      23.068   5.988 -21.289  1.00 88.73           C  
ATOM    742  O   HIS A  49      22.923   2.641 -20.644  1.00 88.73           O  
ATOM    743  CG  HIS A  49      24.378   5.884 -20.545  1.00 88.73           C  
ATOM    744  CD2 HIS A  49      25.569   5.427 -21.041  1.00 88.73           C  
ATOM    745  ND1 HIS A  49      24.603   6.265 -19.240  1.00 88.73           N  
ATOM    746  HD1 HIS A  49      23.908   6.651 -18.601  1.00  0.00           H  
ATOM    747  CE1 HIS A  49      25.895   6.040 -18.956  1.00 88.73           C  
ATOM    748  NE2 HIS A  49      26.523   5.530 -20.026  1.00 88.73           N1+
ATOM    749  HE2 HIS A  49      27.507   5.268 -20.087  1.00  0.00           H  
ATOM    750  HA  HIS A  49      21.115   5.117 -21.454  1.00 88.73           H  
ATOM    751  HB1 HIS A  49      23.279   5.946 -22.358  1.00 88.73           H  
ATOM    752  HB2 HIS A  49      22.614   6.948 -21.045  1.00 88.73           H  
ATOM    753  HD2 HIS A  49      25.742   5.050 -22.049  1.00 88.73           H  
ATOM    754  HE1 HIS A  49      26.366   6.242 -17.994  1.00 88.73           H  
ATOM    755  N   CYS A  50      22.422   3.265 -22.747  1.00 89.76           N  
ATOM    756  HN  CYS A  50      22.005   3.973 -23.351  1.00  0.00           H  
ATOM    757  CA  CYS A  50      22.905   2.023 -23.336  1.00 89.76           C  
ATOM    758  C   CYS A  50      24.415   1.870 -23.126  1.00 89.76           C  
ATOM    759  CB  CYS A  50      22.667   1.997 -24.847  1.00 89.76           C  
ATOM    760  O   CYS A  50      25.186   2.774 -23.455  1.00 89.76           O  
ATOM    761  SG  CYS A  50      20.989   2.122 -25.512  1.00 89.76           S  
ATOM    762  HA  CYS A  50      22.389   1.181 -22.875  1.00 89.76           H  
ATOM    763  HB1 CYS A  50      23.232   2.829 -25.267  1.00 89.76           H  
ATOM    764  HB2 CYS A  50      23.079   1.056 -25.212  1.00 89.76           H  
ATOM    765  N   GLN A  51      24.845   0.676 -22.723  1.00 88.68           N  
ATOM    766  HN  GLN A  51      24.183   0.016 -22.315  1.00  0.00           H  
ATOM    767  CA  GLN A  51      26.245   0.298 -22.856  1.00 88.68           C  
ATOM    768  C   GLN A  51      26.571   0.146 -24.346  1.00 88.68           C  
ATOM    769  CB  GLN A  51      26.506  -0.982 -22.056  1.00 88.68           C  
ATOM    770  O   GLN A  51      25.901  -0.602 -25.060  1.00 88.68           O  
ATOM    771  CG  GLN A  51      28.002  -1.313 -21.994  1.00 88.68           C  
ATOM    772  CD  GLN A  51      28.321  -2.438 -21.013  1.00 88.68           C  
ATOM    773  NE2 GLN A  51      29.582  -2.779 -20.860  1.00 88.68           N  
ATOM    774 1HE2 GLN A  51      30.288  -2.303 -21.422  1.00  0.00           H  
ATOM    775 2HE2 GLN A  51      29.795  -3.531 -20.204  1.00  0.00           H  
ATOM    776  OE1 GLN A  51      27.477  -3.007 -20.341  1.00 88.68           O  
ATOM    777  HA  GLN A  51      26.862   1.097 -22.445  1.00 88.68           H  
ATOM    778  HB1 GLN A  51      26.131  -0.848 -21.041  1.00 88.68           H  
ATOM    779  HB2 GLN A  51      25.980  -1.810 -22.532  1.00 88.68           H  
ATOM    780  HG1 GLN A  51      28.333  -1.614 -22.988  1.00 88.68           H  
ATOM    781  HG2 GLN A  51      28.543  -0.419 -21.686  1.00 88.68           H  
ATOM    782  N   SER A  52      27.575   0.881 -24.822  1.00 89.28           N  
ATOM    783  HN  SER A  52      28.060   1.510 -24.182  1.00  0.00           H  
ATOM    784  CA  SER A  52      28.017   0.831 -26.218  1.00 89.28           C  
ATOM    785  C   SER A  52      29.466   0.339 -26.287  1.00 89.28           C  
ATOM    786  CB  SER A  52      27.860   2.198 -26.884  1.00 89.28           C  
ATOM    787  O   SER A  52      30.346   0.980 -25.707  1.00 89.28           O  
ATOM    788  OG  SER A  52      26.485   2.529 -26.982  1.00 89.28           O  
ATOM    789  HG  SER A  52      26.387   3.379 -27.396  1.00  0.00           H  
ATOM    790  HA  SER A  52      27.388   0.117 -26.750  1.00 89.28           H  
ATOM    791  HB1 SER A  52      28.372   2.952 -26.287  1.00 89.28           H  
ATOM    792  HB2 SER A  52      28.297   2.166 -27.882  1.00 89.28           H  
ATOM    793  N   PRO A  53      29.747  -0.789 -26.965  1.00 87.50           N  
ATOM    794  CA  PRO A  53      31.105  -1.321 -27.068  1.00 87.50           C  
ATOM    795  C   PRO A  53      32.012  -0.362 -27.854  1.00 87.50           C  
ATOM    796  CB  PRO A  53      30.953  -2.685 -27.750  1.00 87.50           C  
ATOM    797  O   PRO A  53      31.567   0.234 -28.834  1.00 87.50           O  
ATOM    798  CG  PRO A  53      29.672  -2.544 -28.573  1.00 87.50           C  
ATOM    799  CD  PRO A  53      28.812  -1.619 -27.717  1.00 87.50           C  
ATOM    800  HA  PRO A  53      31.513  -1.463 -26.067  1.00 87.50           H  
ATOM    801  HB1 PRO A  53      31.807  -2.893 -28.395  1.00 87.50           H  
ATOM    802  HB2 PRO A  53      30.853  -3.479 -27.010  1.00 87.50           H  
ATOM    803  HG1 PRO A  53      29.879  -2.097 -29.545  1.00 87.50           H  
ATOM    804  HG2 PRO A  53      29.188  -3.511 -28.712  1.00 87.50           H  
ATOM    805  HD1 PRO A  53      28.177  -0.998 -28.349  1.00 87.50           H  
ATOM    806  HD2 PRO A  53      28.190  -2.201 -27.037  1.00 87.50           H  
ATOM    807  N   GLY A  54      33.271  -0.208 -27.429  1.00 86.95           N  
ATOM    808  HN  GLY A  54      33.566  -0.750 -26.617  1.00  0.00           H  
ATOM    809  CA  GLY A  54      34.259   0.687 -28.048  1.00 86.95           C  
ATOM    810  C   GLY A  54      34.235   2.133 -27.532  1.00 86.95           C  
ATOM    811  O   GLY A  54      35.194   2.874 -27.742  1.00 86.95           O  
ATOM    812  HA1 GLY A  54      35.251   0.277 -27.860  1.00 86.95           H  
ATOM    813  HA2 GLY A  54      34.071   0.708 -29.121  1.00 86.95           H  
ATOM    814  N   VAL A  55      33.166   2.554 -26.840  1.00 88.55           N  
ATOM    815  HN  VAL A  55      32.396   1.903 -26.684  1.00  0.00           H  
ATOM    816  CA  VAL A  55      33.060   3.922 -26.296  1.00 88.55           C  
ATOM    817  C   VAL A  55      34.078   4.163 -25.187  1.00 88.55           C  
ATOM    818  CB  VAL A  55      31.634   4.236 -25.801  1.00 88.55           C  
ATOM    819  O   VAL A  55      34.729   5.204 -25.191  1.00 88.55           O  
ATOM    820  CG1 VAL A  55      31.566   5.553 -25.020  1.00 88.55           C  
ATOM    821  CG2 VAL A  55      30.688   4.330 -27.001  1.00 88.55           C  
ATOM    822  HA  VAL A  55      33.286   4.616 -27.106  1.00 88.55           H  
ATOM    823  HB  VAL A  55      31.300   3.425 -25.153  1.00 88.55           H  
ATOM    824 1HG1 VAL A  55      30.541   5.730 -24.693  1.00 88.55           H  
ATOM    825 2HG1 VAL A  55      31.889   6.373 -25.661  1.00 88.55           H  
ATOM    826 3HG1 VAL A  55      32.220   5.494 -24.150  1.00 88.55           H  
ATOM    827 1HG2 VAL A  55      29.679   4.552 -26.653  1.00 88.55           H  
ATOM    828 2HG2 VAL A  55      30.686   3.381 -27.538  1.00 88.55           H  
ATOM    829 3HG2 VAL A  55      31.024   5.124 -27.668  1.00 88.55           H  
ATOM    830  N   ALA A  56      34.264   3.202 -24.280  1.00 86.93           N  
ATOM    831  HN  ALA A  56      33.724   2.341 -24.360  1.00  0.00           H  
ATOM    832  CA  ALA A  56      35.212   3.336 -23.176  1.00 86.93           C  
ATOM    833  C   ALA A  56      36.656   3.478 -23.691  1.00 86.93           C  
ATOM    834  CB  ALA A  56      35.053   2.121 -22.254  1.00 86.93           C  
ATOM    835  O   ALA A  56      37.410   4.337 -23.232  1.00 86.93           O  
ATOM    836  HA  ALA A  56      34.958   4.233 -22.611  1.00 86.93           H  
ATOM    837  HB1 ALA A  56      35.753   2.201 -21.422  1.00 86.93           H  
ATOM    838  HB2 ALA A  56      35.259   1.209 -22.815  1.00 86.93           H  
ATOM    839  HB3 ALA A  56      34.034   2.087 -21.869  1.00 86.93           H  
ATOM    840  N   GLU A  57      37.029   2.684 -24.698  1.00 88.40           N  
ATOM    841  HN  GLU A  57      36.360   1.992 -25.037  1.00  0.00           H  
ATOM    842  CA  GLU A  57      38.339   2.747 -25.344  1.00 88.40           C  
ATOM    843  C   GLU A  57      38.539   4.061 -26.113  1.00 88.40           C  
ATOM    844  CB  GLU A  57      38.509   1.555 -26.303  1.00 88.40           C  
ATOM    845  O   GLU A  57      39.613   4.667 -26.045  1.00 88.40           O  
ATOM    846  CG  GLU A  57      38.545   0.173 -25.624  1.00 88.40           C  
ATOM    847  CD  GLU A  57      37.178  -0.416 -25.218  1.00 88.40           C  
ATOM    848  OE1 GLU A  57      37.198  -1.478 -24.556  1.00 88.40           O  
ATOM    849  OE2 GLU A  57      36.120   0.169 -25.555  1.00 88.40           O  
ATOM    850  HA  GLU A  57      39.106   2.680 -24.573  1.00 88.40           H  
ATOM    851  HB1 GLU A  57      37.676   1.565 -27.005  1.00 88.40           H  
ATOM    852  HB2 GLU A  57      39.444   1.689 -26.846  1.00 88.40           H  
ATOM    853  HG1 GLU A  57      39.017  -0.526 -26.315  1.00 88.40           H  
ATOM    854  HG2 GLU A  57      39.152   0.260 -24.723  1.00 88.40           H  
ATOM    855  N   LEU A  58      37.508   4.533 -26.826  1.00 88.15           N  
ATOM    856  HN  LEU A  58      36.653   3.978 -26.867  1.00  0.00           H  
ATOM    857  CA  LEU A  58      37.545   5.805 -27.550  1.00 88.15           C  
ATOM    858  C   LEU A  58      37.654   6.998 -26.591  1.00 88.15           C  
ATOM    859  CB  LEU A  58      36.301   5.907 -28.449  1.00 88.15           C  
ATOM    860  O   LEU A  58      38.482   7.884 -26.804  1.00 88.15           O  
ATOM    861  CG  LEU A  58      36.250   7.182 -29.313  1.00 88.15           C  
ATOM    862  CD1 LEU A  58      37.417   7.259 -30.303  1.00 88.15           C  
ATOM    863  CD2 LEU A  58      34.947   7.205 -30.110  1.00 88.15           C  
ATOM    864  HA  LEU A  58      38.427   5.804 -28.191  1.00 88.15           H  
ATOM    865  HB1 LEU A  58      36.288   5.043 -29.113  1.00 88.15           H  
ATOM    866  HB2 LEU A  58      35.417   5.890 -27.812  1.00 88.15           H  
ATOM    867  HG  LEU A  58      36.281   8.054 -28.660  1.00 88.15           H  
ATOM    868 1HD1 LEU A  58      37.337   8.175 -30.889  1.00 88.15           H  
ATOM    869 2HD1 LEU A  58      37.386   6.398 -30.970  1.00 88.15           H  
ATOM    870 3HD1 LEU A  58      38.359   7.260 -29.755  1.00 88.15           H  
ATOM    871 1HD2 LEU A  58      34.910   8.107 -30.721  1.00 88.15           H  
ATOM    872 2HD2 LEU A  58      34.100   7.197 -29.423  1.00 88.15           H  
ATOM    873 3HD2 LEU A  58      34.899   6.327 -30.755  1.00 88.15           H  
ATOM    874  N   SER A  59      36.870   6.990 -25.515  1.00 89.31           N  
ATOM    875  HN  SER A  59      36.207   6.221 -25.420  1.00  0.00           H  
ATOM    876  CA  SER A  59      36.888   8.002 -24.458  1.00 89.31           C  
ATOM    877  C   SER A  59      38.262   8.096 -23.801  1.00 89.31           C  
ATOM    878  CB  SER A  59      35.819   7.644 -23.427  1.00 89.31           C  
ATOM    879  O   SER A  59      38.837   9.183 -23.702  1.00 89.31           O  
ATOM    880  OG  SER A  59      35.765   8.608 -22.406  1.00 89.31           O  
ATOM    881  HG  SER A  59      35.100   8.385 -21.765  1.00  0.00           H  
ATOM    882  HA  SER A  59      36.642   8.970 -24.896  1.00 89.31           H  
ATOM    883  HB1 SER A  59      34.849   7.593 -23.922  1.00 89.31           H  
ATOM    884  HB2 SER A  59      36.056   6.674 -22.990  1.00 89.31           H  
ATOM    885  N   GLN A  60      38.870   6.950 -23.476  1.00 88.88           N  
ATOM    886  HN  GLN A  60      38.364   6.074 -23.611  1.00  0.00           H  
ATOM    887  CA  GLN A  60      40.226   6.897 -22.936  1.00 88.88           C  
ATOM    888  C   GLN A  60      41.276   7.404 -23.938  1.00 88.88           C  
ATOM    889  CB  GLN A  60      40.528   5.458 -22.498  1.00 88.88           C  
ATOM    890  O   GLN A  60      42.194   8.129 -23.552  1.00 88.88           O  
ATOM    891  CG  GLN A  60      41.842   5.383 -21.710  1.00 88.88           C  
ATOM    892  CD  GLN A  60      42.213   3.971 -21.277  1.00 88.88           C  
ATOM    893  NE2 GLN A  60      43.297   3.815 -20.550  1.00 88.88           N  
ATOM    894 1HE2 GLN A  60      43.828   4.648 -20.296  1.00  0.00           H  
ATOM    895 2HE2 GLN A  60      43.546   2.869 -20.260  1.00  0.00           H  
ATOM    896  OE1 GLN A  60      41.580   2.977 -21.580  1.00 88.88           O  
ATOM    897  HA  GLN A  60      40.264   7.535 -22.053  1.00 88.88           H  
ATOM    898  HB1 GLN A  60      39.714   5.100 -21.867  1.00 88.88           H  
ATOM    899  HB2 GLN A  60      40.607   4.826 -23.383  1.00 88.88           H  
ATOM    900  HG1 GLN A  60      42.643   5.772 -22.338  1.00 88.88           H  
ATOM    901  HG2 GLN A  60      41.745   6.002 -20.818  1.00 88.88           H  
ATOM    902  N   ARG A  61      41.150   7.052 -25.226  1.00 88.03           N  
ATOM    903  HN  ARG A  61      40.393   6.417 -25.480  1.00  0.00           H  
ATOM    904  CA  ARG A  61      42.044   7.532 -26.294  1.00 88.03           C  
ATOM    905  C   ARG A  61      41.970   9.050 -26.464  1.00 88.03           C  
ATOM    906  CB  ARG A  61      41.688   6.805 -27.604  1.00 88.03           C  
ATOM    907  O   ARG A  61      42.995   9.678 -26.722  1.00 88.03           O  
ATOM    908  CG  ARG A  61      42.524   7.270 -28.807  1.00 88.03           C  
ATOM    909  CD  ARG A  61      42.046   6.586 -30.091  1.00 88.03           C  
ATOM    910  NE  ARG A  61      42.748   7.120 -31.277  1.00 88.03           N  
ATOM    911  HE  ARG A  61      43.636   7.595 -31.113  1.00  0.00           H  
ATOM    912  NH1 ARG A  61      41.243   6.423 -32.882  1.00 88.03           N  
ATOM    913 1HH1 ARG A  61      40.717   5.986 -32.125  1.00  0.00           H  
ATOM    914 2HH1 ARG A  61      40.924   6.362 -33.849  1.00  0.00           H  
ATOM    915  NH2 ARG A  61      43.006   7.599 -33.498  1.00 88.03           N  
ATOM    916 1HH2 ARG A  61      43.861   8.083 -33.224  1.00  0.00           H  
ATOM    917 2HH2 ARG A  61      42.687   7.538 -34.465  1.00  0.00           H  
ATOM    918  CZ  ARG A  61      42.334   7.041 -32.532  1.00 88.03           C  
ATOM    919  HA  ARG A  61      43.067   7.269 -26.026  1.00 88.03           H  
ATOM    920  HB1 ARG A  61      41.852   5.737 -27.462  1.00 88.03           H  
ATOM    921  HB2 ARG A  61      40.636   6.985 -27.824  1.00 88.03           H  
ATOM    922  HG1 ARG A  61      42.423   8.350 -28.917  1.00 88.03           H  
ATOM    923  HG2 ARG A  61      43.570   7.018 -28.635  1.00 88.03           H  
ATOM    924  HD1 ARG A  61      42.239   5.516 -30.016  1.00 88.03           H  
ATOM    925  HD2 ARG A  61      40.975   6.755 -30.206  1.00 88.03           H  
ATOM    926  N   CYS A  62      40.774   9.620 -26.362  1.00 88.63           N  
ATOM    927  HN  CYS A  62      39.979   9.025 -26.130  1.00  0.00           H  
ATOM    928  CA  CYS A  62      40.529  11.044 -26.562  1.00 88.63           C  
ATOM    929  C   CYS A  62      40.683  11.883 -25.285  1.00 88.63           C  
ATOM    930  CB  CYS A  62      39.147  11.198 -27.199  1.00 88.63           C  
ATOM    931  O   CYS A  62      40.797  13.103 -25.381  1.00 88.63           O  
ATOM    932  SG  CYS A  62      39.023  10.500 -28.873  1.00 88.63           S  
ATOM    933  HA  CYS A  62      41.264  11.405 -27.282  1.00 88.63           H  
ATOM    934  HB1 CYS A  62      38.419  10.695 -26.563  1.00 88.63           H  
ATOM    935  HB2 CYS A  62      38.911  12.261 -27.252  1.00 88.63           H  
ATOM    936  N   GLY A  63      40.728  11.248 -24.110  1.00 88.45           N  
ATOM    937  HN  GLY A  63      40.685  10.229 -24.114  1.00  0.00           H  
ATOM    938  CA  GLY A  63      40.835  11.925 -22.820  1.00 88.45           C  
ATOM    939  C   GLY A  63      39.567  12.689 -22.436  1.00 88.45           C  
ATOM    940  O   GLY A  63      39.672  13.764 -21.848  1.00 88.45           O  
ATOM    941  HA1 GLY A  63      41.036  11.178 -22.052  1.00 88.45           H  
ATOM    942  HA2 GLY A  63      41.664  12.631 -22.867  1.00 88.45           H  
ATOM    943  N   TRP A  64      38.389  12.173 -22.800  1.00 87.75           N  
ATOM    944  HN  TRP A  64      38.379  11.290 -23.310  1.00  0.00           H  
ATOM    945  CA  TRP A  64      37.114  12.823 -22.497  1.00 87.75           C  
ATOM    946  C   TRP A  64      36.768  12.742 -21.011  1.00 87.75           C  
ATOM    947  CB  TRP A  64      35.989  12.223 -23.350  1.00 87.75           C  
ATOM    948  O   TRP A  64      37.048  11.761 -20.321  1.00 87.75           O  
ATOM    949  CG  TRP A  64      36.065  12.454 -24.830  1.00 87.75           C  
ATOM    950  CD1 TRP A  64      36.681  13.486 -25.454  1.00 87.75           C  
ATOM    951  CD2 TRP A  64      35.450  11.659 -25.888  1.00 87.75           C  
ATOM    952  CE2 TRP A  64      35.749  12.268 -27.142  1.00 87.75           C  
ATOM    953  CE3 TRP A  64      34.656  10.492 -25.914  1.00 87.75           C  
ATOM    954  NE1 TRP A  64      36.484  13.384 -26.818  1.00 87.75           N  
ATOM    955  HE1 TRP A  64      36.840  14.054 -27.500  1.00  0.00           H  
ATOM    956  CH2 TRP A  64      34.549  10.556 -28.353  1.00 87.75           C  
ATOM    957  CZ2 TRP A  64      35.304  11.739 -28.361  1.00 87.75           C  
ATOM    958  CZ3 TRP A  64      34.216   9.942 -27.133  1.00 87.75           C  
ATOM    959  HA  TRP A  64      37.206  13.877 -22.761  1.00 87.75           H  
ATOM    960  HB1 TRP A  64      35.989  11.146 -23.184  1.00 87.75           H  
ATOM    961  HB2 TRP A  64      35.048  12.646 -22.998  1.00 87.75           H  
ATOM    962  HD1 TRP A  64      37.245  14.275 -24.957  1.00 87.75           H  
ATOM    963  HE3 TRP A  64      34.380  10.010 -24.976  1.00 87.75           H  
ATOM    964  HH2 TRP A  64      34.221  10.113 -29.293  1.00 87.75           H  
ATOM    965  HZ2 TRP A  64      35.541  12.238 -29.301  1.00 87.75           H  
ATOM    966  HZ3 TRP A  64      33.613   9.034 -27.131  1.00 87.75           H  
ATOM    967  N   SER A  65      36.109  13.785 -20.517  1.00 87.82           N  
ATOM    968  HN  SER A  65      36.117  14.664 -21.034  1.00  0.00           H  
ATOM    969  CA  SER A  65      35.374  13.712 -19.257  1.00 87.82           C  
ATOM    970  C   SER A  65      34.097  12.866 -19.419  1.00 87.82           C  
ATOM    971  CB  SER A  65      35.052  15.120 -18.756  1.00 87.82           C  
ATOM    972  O   SER A  65      33.562  12.775 -20.526  1.00 87.82           O  
ATOM    973  OG  SER A  65      34.207  15.795 -19.661  1.00 87.82           O  
ATOM    974  HG  SER A  65      34.007  16.670 -19.350  1.00  0.00           H  
ATOM    975  HA  SER A  65      36.012  13.226 -18.519  1.00 87.82           H  
ATOM    976  HB1 SER A  65      34.555  15.049 -17.789  1.00 87.82           H  
ATOM    977  HB2 SER A  65      35.980  15.681 -18.648  1.00 87.82           H  
ATOM    978  N   PRO A  66      33.531  12.302 -18.332  1.00 83.45           N  
ATOM    979  CA  PRO A  66      32.288  11.525 -18.408  1.00 83.45           C  
ATOM    980  C   PRO A  66      31.122  12.294 -19.052  1.00 83.45           C  
ATOM    981  CB  PRO A  66      31.965  11.146 -16.958  1.00 83.45           C  
ATOM    982  O   PRO A  66      30.326  11.728 -19.793  1.00 83.45           O  
ATOM    983  CG  PRO A  66      33.333  11.131 -16.278  1.00 83.45           C  
ATOM    984  CD  PRO A  66      34.088  12.251 -16.988  1.00 83.45           C  
ATOM    985  HA  PRO A  66      32.472  10.616 -18.980  1.00 83.45           H  
ATOM    986  HB1 PRO A  66      31.310  11.887 -16.499  1.00 83.45           H  
ATOM    987  HB2 PRO A  66      31.495  10.164 -16.908  1.00 83.45           H  
ATOM    988  HG1 PRO A  66      33.241  11.337 -15.211  1.00 83.45           H  
ATOM    989  HG2 PRO A  66      33.830  10.172 -16.422  1.00 83.45           H  
ATOM    990  HD1 PRO A  66      33.933  13.200 -16.475  1.00 83.45           H  
ATOM    991  HD2 PRO A  66      35.154  12.028 -17.026  1.00 83.45           H  
ATOM    992  N   ALA A  67      31.037  13.607 -18.814  1.00 84.16           N  
ATOM    993  HN  ALA A  67      31.719  14.035 -18.188  1.00  0.00           H  
ATOM    994  CA  ALA A  67      30.008  14.455 -19.413  1.00 84.16           C  
ATOM    995  C   ALA A  67      30.206  14.643 -20.929  1.00 84.16           C  
ATOM    996  CB  ALA A  67      30.017  15.800 -18.678  1.00 84.16           C  
ATOM    997  O   ALA A  67      29.234  14.670 -21.684  1.00 84.16           O  
ATOM    998  HA  ALA A  67      29.039  13.983 -19.251  1.00 84.16           H  
ATOM    999  HB1 ALA A  67      29.257  16.454 -19.106  1.00 84.16           H  
ATOM   1000  HB2 ALA A  67      30.997  16.266 -18.783  1.00 84.16           H  
ATOM   1001  HB3 ALA A  67      29.804  15.639 -17.621  1.00 84.16           H  
ATOM   1002  N   GLU A  68      31.456  14.765 -21.382  1.00 85.03           N  
ATOM   1003  HN  GLU A  68      32.217  14.799 -20.704  1.00  0.00           H  
ATOM   1004  CA  GLU A  68      31.787  14.852 -22.807  1.00 85.03           C  
ATOM   1005  C   GLU A  68      31.507  13.531 -23.523  1.00 85.03           C  
ATOM   1006  CB  GLU A  68      33.258  15.239 -22.976  1.00 85.03           C  
ATOM   1007  O   GLU A  68      30.863  13.540 -24.569  1.00 85.03           O  
ATOM   1008  CG  GLU A  68      33.499  16.728 -22.687  1.00 85.03           C  
ATOM   1009  CD  GLU A  68      34.988  17.054 -22.523  1.00 85.03           C  
ATOM   1010  OE1 GLU A  68      35.381  18.189 -22.864  1.00 85.03           O  
ATOM   1011  OE2 GLU A  68      35.710  16.185 -21.978  1.00 85.03           O  
ATOM   1012  HA  GLU A  68      31.170  15.629 -23.259  1.00 85.03           H  
ATOM   1013  HB1 GLU A  68      33.859  14.645 -22.287  1.00 85.03           H  
ATOM   1014  HB2 GLU A  68      33.562  15.026 -24.001  1.00 85.03           H  
ATOM   1015  HG1 GLU A  68      33.101  17.315 -23.515  1.00 85.03           H  
ATOM   1016  HG2 GLU A  68      32.978  16.996 -21.768  1.00 85.03           H  
ATOM   1017  N   GLU A  69      31.911  12.403 -22.934  1.00 85.94           N  
ATOM   1018  HN  GLU A  69      32.451  12.475 -22.071  1.00  0.00           H  
ATOM   1019  CA  GLU A  69      31.621  11.067 -23.460  1.00 85.94           C  
ATOM   1020  C   GLU A  69      30.117  10.880 -23.700  1.00 85.94           C  
ATOM   1021  CB  GLU A  69      32.166  10.016 -22.481  1.00 85.94           C  
ATOM   1022  O   GLU A  69      29.709  10.517 -24.806  1.00 85.94           O  
ATOM   1023  CG  GLU A  69      31.969   8.578 -22.983  1.00 85.94           C  
ATOM   1024  CD  GLU A  69      32.428   7.550 -21.939  1.00 85.94           C  
ATOM   1025  OE1 GLU A  69      31.671   6.592 -21.683  1.00 85.94           O  
ATOM   1026  OE2 GLU A  69      33.556   7.716 -21.418  1.00 85.94           O  
ATOM   1027  HA  GLU A  69      32.139  10.952 -24.412  1.00 85.94           H  
ATOM   1028  HB1 GLU A  69      33.232  10.192 -22.339  1.00 85.94           H  
ATOM   1029  HB2 GLU A  69      31.649  10.126 -21.528  1.00 85.94           H  
ATOM   1030  HG1 GLU A  69      30.912   8.419 -23.196  1.00 85.94           H  
ATOM   1031  HG2 GLU A  69      32.549   8.439 -23.896  1.00 85.94           H  
ATOM   1032  N   LEU A  70      29.280  11.212 -22.710  1.00 85.00           N  
ATOM   1033  HN  LEU A  70      29.676  11.541 -21.829  1.00  0.00           H  
ATOM   1034  CA  LEU A  70      27.823  11.126 -22.831  1.00 85.00           C  
ATOM   1035  C   LEU A  70      27.279  12.046 -23.933  1.00 85.00           C  
ATOM   1036  CB  LEU A  70      27.176  11.461 -21.475  1.00 85.00           C  
ATOM   1037  O   LEU A  70      26.454  11.619 -24.738  1.00 85.00           O  
ATOM   1038  CG  LEU A  70      27.396  10.397 -20.384  1.00 85.00           C  
ATOM   1039  CD1 LEU A  70      26.907  10.939 -19.039  1.00 85.00           C  
ATOM   1040  CD2 LEU A  70      26.637   9.107 -20.677  1.00 85.00           C  
ATOM   1041  HA  LEU A  70      27.563  10.099 -23.087  1.00 85.00           H  
ATOM   1042  HB1 LEU A  70      27.595  12.403 -21.121  1.00 85.00           H  
ATOM   1043  HB2 LEU A  70      26.103  11.575 -21.628  1.00 85.00           H  
ATOM   1044  HG  LEU A  70      28.461  10.175 -20.313  1.00 85.00           H  
ATOM   1045 1HD1 LEU A  70      27.062  10.187 -18.266  1.00 85.00           H  
ATOM   1046 2HD1 LEU A  70      25.845  11.176 -19.107  1.00 85.00           H  
ATOM   1047 3HD1 LEU A  70      27.465  11.840 -18.785  1.00 85.00           H  
ATOM   1048 1HD2 LEU A  70      26.823   8.387 -19.880  1.00 85.00           H  
ATOM   1049 2HD2 LEU A  70      26.976   8.693 -21.627  1.00 85.00           H  
ATOM   1050 3HD2 LEU A  70      25.569   9.318 -20.734  1.00 85.00           H  
ATOM   1051  N   ASN A  71      27.765  13.287 -24.022  1.00 84.57           N  
ATOM   1052  HN  ASN A  71      28.475  13.580 -23.351  1.00  0.00           H  
ATOM   1053  CA  ASN A  71      27.325  14.248 -25.039  1.00 84.57           C  
ATOM   1054  C   ASN A  71      27.692  13.828 -26.479  1.00 84.57           C  
ATOM   1055  CB  ASN A  71      27.943  15.608 -24.689  1.00 84.57           C  
ATOM   1056  O   ASN A  71      26.996  14.189 -27.436  1.00 84.57           O  
ATOM   1057  CG  ASN A  71      27.486  16.725 -25.611  1.00 84.57           C  
ATOM   1058  ND2 ASN A  71      28.359  17.657 -25.911  1.00 84.57           N  
ATOM   1059 1HD2 ASN A  71      28.052  18.407 -26.530  1.00  0.00           H  
ATOM   1060 2HD2 ASN A  71      29.303  17.591 -25.532  1.00  0.00           H  
ATOM   1061  OD1 ASN A  71      26.356  16.804 -26.065  1.00 84.57           O  
ATOM   1062  HA  ASN A  71      26.241  14.339 -24.976  1.00 84.57           H  
ATOM   1063  HB1 ASN A  71      27.661  15.864 -23.668  1.00 84.57           H  
ATOM   1064  HB2 ASN A  71      29.028  15.524 -24.757  1.00 84.57           H  
ATOM   1065  N   TYR A  72      28.793  13.092 -26.650  1.00 83.71           N  
ATOM   1066  HN  TYR A  72      29.354  12.857 -25.831  1.00  0.00           H  
ATOM   1067  CA  TYR A  72      29.232  12.607 -27.959  1.00 83.71           C  
ATOM   1068  C   TYR A  72      28.624  11.261 -28.351  1.00 83.71           C  
ATOM   1069  CB  TYR A  72      30.765  12.538 -28.007  1.00 83.71           C  
ATOM   1070  O   TYR A  72      28.471  11.007 -29.544  1.00 83.71           O  
ATOM   1071  CG  TYR A  72      31.468  13.879 -27.897  1.00 83.71           C  
ATOM   1072  CD1 TYR A  72      31.076  14.962 -28.710  1.00 83.71           C  
ATOM   1073  CD2 TYR A  72      32.540  14.033 -26.998  1.00 83.71           C  
ATOM   1074  CE1 TYR A  72      31.713  16.211 -28.577  1.00 83.71           C  
ATOM   1075  CE2 TYR A  72      33.185  15.277 -26.868  1.00 83.71           C  
ATOM   1076  OH  TYR A  72      33.349  17.586 -27.489  1.00 83.71           O  
ATOM   1077  HH  TYR A  72      34.053  17.695 -26.860  1.00  0.00           H  
ATOM   1078  CZ  TYR A  72      32.758  16.373 -27.644  1.00 83.71           C  
ATOM   1079  HA  TYR A  72      28.914  13.338 -28.702  1.00 83.71           H  
ATOM   1080  HB1 TYR A  72      31.102  11.910 -27.182  1.00 83.71           H  
ATOM   1081  HB2 TYR A  72      31.054  12.081 -28.953  1.00 83.71           H  
ATOM   1082  HD1 TYR A  72      30.279  14.833 -29.442  1.00 83.71           H  
ATOM   1083  HD2 TYR A  72      32.872  13.185 -26.400  1.00 83.71           H  
ATOM   1084  HE1 TYR A  72      31.398  17.052 -29.195  1.00 83.71           H  
ATOM   1085  HE2 TYR A  72      34.013  15.392 -26.169  1.00 83.71           H  
ATOM   1086  N   THR A  73      28.284  10.400 -27.390  1.00 83.42           N  
ATOM   1087  HN  THR A  73      28.262  10.725 -26.424  1.00  0.00           H  
ATOM   1088  CA  THR A  73      27.938   8.994 -27.675  1.00 83.42           C  
ATOM   1089  C   THR A  73      26.490   8.619 -27.394  1.00 83.42           C  
ATOM   1090  CB  THR A  73      28.873   8.031 -26.942  1.00 83.42           C  
ATOM   1091  O   THR A  73      25.983   7.668 -27.993  1.00 83.42           O  
ATOM   1092  CG2 THR A  73      30.337   8.293 -27.297  1.00 83.42           C  
ATOM   1093  OG1 THR A  73      28.707   8.150 -25.551  1.00 83.42           O  
ATOM   1094  HG1 THR A  73      29.288   7.552 -25.096  1.00  0.00           H  
ATOM   1095  HA  THR A  73      28.101   8.840 -28.742  1.00 83.42           H  
ATOM   1096  HB  THR A  73      28.622   7.012 -27.236  1.00 83.42           H  
ATOM   1097 1HG2 THR A  73      30.973   7.591 -26.758  1.00 83.42           H  
ATOM   1098 2HG2 THR A  73      30.603   9.312 -27.016  1.00 83.42           H  
ATOM   1099 3HG2 THR A  73      30.480   8.163 -28.370  1.00 83.42           H  
ATOM   1100  N   VAL A  74      25.788   9.375 -26.551  1.00 84.17           N  
ATOM   1101  HN  VAL A  74      26.253  10.167 -26.106  1.00  0.00           H  
ATOM   1102  CA  VAL A  74      24.381   9.124 -26.232  1.00 84.17           C  
ATOM   1103  C   VAL A  74      23.501  10.028 -27.098  1.00 84.17           C  
ATOM   1104  CB  VAL A  74      24.107   9.276 -24.723  1.00 84.17           C  
ATOM   1105  O   VAL A  74      23.814  11.210 -27.284  1.00 84.17           O  
ATOM   1106  CG1 VAL A  74      22.664   8.914 -24.354  1.00 84.17           C  
ATOM   1107  CG2 VAL A  74      25.016   8.334 -23.920  1.00 84.17           C  
ATOM   1108  HA  VAL A  74      24.161   8.092 -26.504  1.00 84.17           H  
ATOM   1109  HB  VAL A  74      24.305  10.305 -24.425  1.00 84.17           H  
ATOM   1110 1HG1 VAL A  74      22.521   9.037 -23.281  1.00 84.17           H  
ATOM   1111 2HG1 VAL A  74      22.467   7.878 -24.630  1.00 84.17           H  
ATOM   1112 3HG1 VAL A  74      21.976   9.569 -24.889  1.00 84.17           H  
ATOM   1113 1HG2 VAL A  74      24.812   8.451 -22.856  1.00 84.17           H  
ATOM   1114 2HG2 VAL A  74      26.060   8.578 -24.119  1.00 84.17           H  
ATOM   1115 3HG2 VAL A  74      24.822   7.303 -24.215  1.00 84.17           H  
ATOM   1116  N   PRO A  75      22.395   9.517 -27.668  1.00 80.28           N  
ATOM   1117  CA  PRO A  75      21.417  10.375 -28.317  1.00 80.28           C  
ATOM   1118  C   PRO A  75      20.912  11.403 -27.306  1.00 80.28           C  
ATOM   1119  CB  PRO A  75      20.318   9.454 -28.849  1.00 80.28           C  
ATOM   1120  O   PRO A  75      20.411  11.042 -26.242  1.00 80.28           O  
ATOM   1121  CG  PRO A  75      20.983   8.079 -28.884  1.00 80.28           C  
ATOM   1122  CD  PRO A  75      21.975   8.128 -27.731  1.00 80.28           C  
ATOM   1123  HA  PRO A  75      21.889  10.892 -29.152  1.00 80.28           H  
ATOM   1124  HB1 PRO A  75      19.456   9.452 -28.182  1.00 80.28           H  
ATOM   1125  HB2 PRO A  75      20.005   9.759 -29.847  1.00 80.28           H  
ATOM   1126  HG1 PRO A  75      20.249   7.288 -28.731  1.00 80.28           H  
ATOM   1127  HG2 PRO A  75      21.497   7.920 -29.832  1.00 80.28           H  
ATOM   1128  HD1 PRO A  75      21.496   7.828 -26.799  1.00 80.28           H  
ATOM   1129  HD2 PRO A  75      22.827   7.477 -27.928  1.00 80.28           H  
ATOM   1130  N   GLY A  76      21.092  12.688 -27.617  1.00 67.96           N  
ATOM   1131  HN  GLY A  76      21.510  12.927 -28.516  1.00  0.00           H  
ATOM   1132  CA  GLY A  76      20.708  13.760 -26.707  1.00 67.96           C  
ATOM   1133  C   GLY A  76      19.244  13.632 -26.289  1.00 67.96           C  
ATOM   1134  O   GLY A  76      18.398  13.193 -27.071  1.00 67.96           O  
ATOM   1135  HA1 GLY A  76      21.337  13.714 -25.818  1.00 67.96           H  
ATOM   1136  HA2 GLY A  76      20.853  14.718 -27.206  1.00 67.96           H  
ATOM   1137  N   LEU A  77      18.949  14.040 -25.054  1.00 55.80           N  
ATOM   1138  HN  LEU A  77      19.712  14.202 -24.397  1.00  0.00           H  
ATOM   1139  CA  LEU A  77      17.581  14.264 -24.606  1.00 55.80           C  
ATOM   1140  C   LEU A  77      16.991  15.304 -25.569  1.00 55.80           C  
ATOM   1141  CB  LEU A  77      17.597  14.778 -23.148  1.00 55.80           C  
ATOM   1142  O   LEU A  77      17.392  16.468 -25.539  1.00 55.80           O  
ATOM   1143  CG  LEU A  77      18.174  13.791 -22.108  1.00 55.80           C  
ATOM   1144  CD1 LEU A  77      18.851  14.546 -20.967  1.00 55.80           C  
ATOM   1145  CD2 LEU A  77      17.095  12.917 -21.480  1.00 55.80           C  
ATOM   1146  HA  LEU A  77      17.013  13.336 -24.667  1.00 55.80           H  
ATOM   1147  HB1 LEU A  77      18.197  15.688 -23.118  1.00 55.80           H  
ATOM   1148  HB2 LEU A  77      16.571  15.009 -22.861  1.00 55.80           H  
ATOM   1149  HG  LEU A  77      18.909  13.151 -22.596  1.00 55.80           H  
ATOM   1150 1HD1 LEU A  77      19.251  13.833 -20.246  1.00 55.80           H  
ATOM   1151 2HD1 LEU A  77      18.123  15.191 -20.475  1.00 55.80           H  
ATOM   1152 3HD1 LEU A  77      19.664  15.154 -21.365  1.00 55.80           H  
ATOM   1153 1HD2 LEU A  77      17.550  12.241 -20.756  1.00 55.80           H  
ATOM   1154 2HD2 LEU A  77      16.599  12.336 -22.258  1.00 55.80           H  
ATOM   1155 3HD2 LEU A  77      16.363  13.548 -20.976  1.00 55.80           H  
ATOM   1156  N   GLY A  78      16.104  14.890 -26.476  1.00 52.48           N  
ATOM   1157  HN  GLY A  78      15.940  13.890 -26.593  1.00  0.00           H  
ATOM   1158  CA  GLY A  78      15.362  15.837 -27.306  1.00 52.48           C  
ATOM   1159  C   GLY A  78      14.582  16.833 -26.428  1.00 52.48           C  
ATOM   1160  O   GLY A  78      14.609  16.735 -25.195  1.00 52.48           O  
ATOM   1161  HA1 GLY A  78      16.062  16.387 -27.935  1.00 52.48           H  
ATOM   1162  HA2 GLY A  78      14.661  15.289 -27.935  1.00 52.48           H  
ATOM   1163  N   PRO A  79      13.854  17.803 -27.011  1.00 47.05           N  
ATOM   1164  CA  PRO A  79      12.956  18.658 -26.225  1.00 47.05           C  
ATOM   1165  C   PRO A  79      12.107  17.793 -25.282  1.00 47.05           C  
ATOM   1166  CB  PRO A  79      12.106  19.412 -27.253  1.00 47.05           C  
ATOM   1167  O   PRO A  79      11.741  16.694 -25.673  1.00 47.05           O  
ATOM   1168  CG  PRO A  79      12.202  18.558 -28.520  1.00 47.05           C  
ATOM   1169  CD  PRO A  79      13.590  17.934 -28.433  1.00 47.05           C  
ATOM   1170  HA  PRO A  79      13.543  19.368 -25.642  1.00 47.05           H  
ATOM   1171  HB1 PRO A  79      11.072  19.490 -26.917  1.00 47.05           H  
ATOM   1172  HB2 PRO A  79      12.507  20.410 -27.429  1.00 47.05           H  
ATOM   1173  HG1 PRO A  79      11.430  17.788 -28.529  1.00 47.05           H  
ATOM   1174  HG2 PRO A  79      12.110  19.176 -29.413  1.00 47.05           H  
ATOM   1175  HD1 PRO A  79      13.602  16.957 -28.916  1.00 47.05           H  
ATOM   1176  HD2 PRO A  79      14.331  18.581 -28.902  1.00 47.05           H  
ATOM   1177  N   ALA A  80      11.817  18.267 -24.063  1.00 50.32           N  
ATOM   1178  HN  ALA A  80      11.898  19.277 -23.944  1.00  0.00           H  
ATOM   1179  CA  ALA A  80      11.394  17.503 -22.869  1.00 50.32           C  
ATOM   1180  C   ALA A  80      10.367  16.342 -23.022  1.00 50.32           C  
ATOM   1181  CB  ALA A  80      10.880  18.538 -21.855  1.00 50.32           C  
ATOM   1182  O   ALA A  80      10.220  15.550 -22.095  1.00 50.32           O  
ATOM   1183  HA  ALA A  80      12.297  17.067 -22.441  1.00 50.32           H  
ATOM   1184  HB1 ALA A  80      10.553  18.028 -20.949  1.00 50.32           H  
ATOM   1185  HB2 ALA A  80      10.042  19.085 -22.287  1.00 50.32           H  
ATOM   1186  HB3 ALA A  80      11.681  19.236 -21.610  1.00 50.32           H  
ATOM   1187  N   GLY A  81       9.673  16.206 -24.158  1.00 45.05           N  
ATOM   1188  HN  GLY A  81       9.711  16.978 -24.823  1.00  0.00           H  
ATOM   1189  CA  GLY A  81       8.861  15.038 -24.529  1.00 45.05           C  
ATOM   1190  C   GLY A  81       9.601  13.884 -25.238  1.00 45.05           C  
ATOM   1191  O   GLY A  81       9.099  12.767 -25.231  1.00 45.05           O  
ATOM   1192  HA1 GLY A  81       8.420  14.638 -23.616  1.00 45.05           H  
ATOM   1193  HA2 GLY A  81       8.070  15.383 -25.195  1.00 45.05           H  
ATOM   1194  N   GLU A  82      10.787  14.106 -25.815  1.00 47.48           N  
ATOM   1195  HN  GLU A  82      11.149  15.059 -25.778  1.00  0.00           H  
ATOM   1196  CA  GLU A  82      11.621  13.096 -26.501  1.00 47.48           C  
ATOM   1197  C   GLU A  82      12.791  12.587 -25.642  1.00 47.48           C  
ATOM   1198  CB  GLU A  82      12.157  13.664 -27.824  1.00 47.48           C  
ATOM   1199  O   GLU A  82      13.488  11.653 -26.035  1.00 47.48           O  
ATOM   1200  CG  GLU A  82      11.076  13.776 -28.908  1.00 47.48           C  
ATOM   1201  CD  GLU A  82      11.618  14.322 -30.240  1.00 47.48           C  
ATOM   1202  OE1 GLU A  82      10.813  14.374 -31.197  1.00 47.48           O  
ATOM   1203  OE2 GLU A  82      12.808  14.708 -30.295  1.00 47.48           O  
ATOM   1204  HA  GLU A  82      10.985  12.243 -26.737  1.00 47.48           H  
ATOM   1205  HB1 GLU A  82      12.565  14.657 -27.636  1.00 47.48           H  
ATOM   1206  HB2 GLU A  82      12.948  13.009 -28.188  1.00 47.48           H  
ATOM   1207  HG1 GLU A  82      10.656  12.786 -29.083  1.00 47.48           H  
ATOM   1208  HG2 GLU A  82      10.293  14.445 -28.551  1.00 47.48           H  
ATOM   1209  N   ALA A  83      12.983  13.150 -24.444  1.00 49.96           N  
ATOM   1210  HN  ALA A  83      12.375  13.928 -24.188  1.00  0.00           H  
ATOM   1211  CA  ALA A  83      13.997  12.738 -23.470  1.00 49.96           C  
ATOM   1212  C   ALA A  83      14.041  11.209 -23.243  1.00 49.96           C  
ATOM   1213  CB  ALA A  83      13.680  13.489 -22.169  1.00 49.96           C  
ATOM   1214  O   ALA A  83      15.111  10.609 -23.161  1.00 49.96           O  
ATOM   1215  HA  ALA A  83      14.974  13.063 -23.828  1.00 49.96           H  
ATOM   1216  HB1 ALA A  83      14.409  13.218 -21.405  1.00 49.96           H  
ATOM   1217  HB2 ALA A  83      12.680  13.220 -21.828  1.00 49.96           H  
ATOM   1218  HB3 ALA A  83      13.726  14.563 -22.349  1.00 49.96           H  
ATOM   1219  N   PHE A  84      12.875  10.558 -23.234  1.00 50.89           N  
ATOM   1220  HN  PHE A  84      12.023  11.101 -23.377  1.00  0.00           H  
ATOM   1221  CA  PHE A  84      12.742   9.113 -23.031  1.00 50.89           C  
ATOM   1222  C   PHE A  84      13.297   8.265 -24.194  1.00 50.89           C  
ATOM   1223  CB  PHE A  84      11.254   8.825 -22.790  1.00 50.89           C  
ATOM   1224  O   PHE A  84      13.714   7.126 -23.991  1.00 50.89           O  
ATOM   1225  CG  PHE A  84      10.970   7.445 -22.237  1.00 50.89           C  
ATOM   1226  CD1 PHE A  84      10.479   6.425 -23.074  1.00 50.89           C  
ATOM   1227  CD2 PHE A  84      11.183   7.185 -20.870  1.00 50.89           C  
ATOM   1228  CE1 PHE A  84      10.185   5.157 -22.540  1.00 50.89           C  
ATOM   1229  CE2 PHE A  84      10.888   5.919 -20.338  1.00 50.89           C  
ATOM   1230  CZ  PHE A  84      10.381   4.907 -21.171  1.00 50.89           C  
ATOM   1231  HA  PHE A  84      13.289   8.847 -22.127  1.00 50.89           H  
ATOM   1232  HB1 PHE A  84      10.874   9.562 -22.082  1.00 50.89           H  
ATOM   1233  HB2 PHE A  84      10.728   8.927 -23.739  1.00 50.89           H  
ATOM   1234  HD1 PHE A  84      10.327   6.618 -24.136  1.00 50.89           H  
ATOM   1235  HD2 PHE A  84      11.578   7.968 -20.223  1.00 50.89           H  
ATOM   1236  HE1 PHE A  84       9.805   4.368 -23.189  1.00 50.89           H  
ATOM   1237  HE2 PHE A  84      11.052   5.721 -19.279  1.00 50.89           H  
ATOM   1238  HZ  PHE A  84      10.140   3.929 -20.755  1.00 50.89           H  
ATOM   1239  N   LEU A  85      13.343   8.801 -25.421  1.00 54.63           N  
ATOM   1240  HN  LEU A  85      12.989   9.748 -25.557  1.00  0.00           H  
ATOM   1241  CA  LEU A  85      13.884   8.075 -26.577  1.00 54.63           C  
ATOM   1242  C   LEU A  85      15.414   7.996 -26.549  1.00 54.63           C  
ATOM   1243  CB  LEU A  85      13.386   8.720 -27.884  1.00 54.63           C  
ATOM   1244  O   LEU A  85      15.960   7.022 -27.064  1.00 54.63           O  
ATOM   1245  CG  LEU A  85      11.933   8.353 -28.231  1.00 54.63           C  
ATOM   1246  CD1 LEU A  85      11.348   9.372 -29.207  1.00 54.63           C  
ATOM   1247  CD2 LEU A  85      11.851   6.967 -28.885  1.00 54.63           C  
ATOM   1248  HA  LEU A  85      13.498   7.056 -26.541  1.00 54.63           H  
ATOM   1249  HB1 LEU A  85      13.454   9.803 -27.782  1.00 54.63           H  
ATOM   1250  HB2 LEU A  85      14.030   8.390 -28.699  1.00 54.63           H  
ATOM   1251  HG  LEU A  85      11.338   8.352 -27.318  1.00 54.63           H  
ATOM   1252 1HD1 LEU A  85      10.319   9.100 -29.444  1.00 54.63           H  
ATOM   1253 2HD1 LEU A  85      11.941   9.381 -30.122  1.00 54.63           H  
ATOM   1254 3HD1 LEU A  85      11.366  10.363 -28.753  1.00 54.63           H  
ATOM   1255 1HD2 LEU A  85      10.812   6.736 -29.119  1.00 54.63           H  
ATOM   1256 2HD2 LEU A  85      12.244   6.217 -28.199  1.00 54.63           H  
ATOM   1257 3HD2 LEU A  85      12.439   6.962 -29.803  1.00 54.63           H  
ATOM   1258  N   GLY A  86      16.089   8.981 -25.944  1.00 64.21           N  
ATOM   1259  HN  GLY A  86      15.559   9.726 -25.493  1.00  0.00           H  
ATOM   1260  CA  GLY A  86      17.552   9.041 -25.898  1.00 64.21           C  
ATOM   1261  C   GLY A  86      18.185   8.075 -24.894  1.00 64.21           C  
ATOM   1262  O   GLY A  86      19.214   7.480 -25.189  1.00 64.21           O  
ATOM   1263  HA1 GLY A  86      17.936   8.803 -26.890  1.00 64.21           H  
ATOM   1264  HA2 GLY A  86      17.845  10.056 -25.628  1.00 64.21           H  
ATOM   1265  N   GLN A  87      17.539   7.844 -23.745  1.00 78.60           N  
ATOM   1266  HN  GLN A  87      16.651   8.319 -23.582  1.00  0.00           H  
ATOM   1267  CA  GLN A  87      18.052   6.935 -22.704  1.00 78.60           C  
ATOM   1268  C   GLN A  87      17.918   5.451 -23.086  1.00 78.60           C  
ATOM   1269  CB  GLN A  87      17.312   7.213 -21.386  1.00 78.60           C  
ATOM   1270  O   GLN A  87      18.742   4.624 -22.703  1.00 78.60           O  
ATOM   1271  CG  GLN A  87      17.650   8.595 -20.798  1.00 78.60           C  
ATOM   1272  CD  GLN A  87      16.947   8.865 -19.467  1.00 78.60           C  
ATOM   1273  NE2 GLN A  87      17.430   9.807 -18.684  1.00 78.60           N  
ATOM   1274 1HE2 GLN A  87      18.265  10.317 -18.974  1.00  0.00           H  
ATOM   1275 2HE2 GLN A  87      16.961   9.987 -17.796  1.00  0.00           H  
ATOM   1276  OE1 GLN A  87      15.948   8.255 -19.120  1.00 78.60           O  
ATOM   1277  HA  GLN A  87      19.109   7.153 -22.553  1.00 78.60           H  
ATOM   1278  HB1 GLN A  87      16.239   7.165 -21.571  1.00 78.60           H  
ATOM   1279  HB2 GLN A  87      17.590   6.448 -20.661  1.00 78.60           H  
ATOM   1280  HG1 GLN A  87      18.727   8.651 -20.640  1.00 78.60           H  
ATOM   1281  HG2 GLN A  87      17.347   9.360 -21.513  1.00 78.60           H  
ATOM   1282  N   CYS A  88      16.889   5.116 -23.871  1.00 86.26           N  
ATOM   1283  HN  CYS A  88      16.314   5.869 -24.250  1.00  0.00           H  
ATOM   1284  CA  CYS A  88      16.532   3.739 -24.223  1.00 86.26           C  
ATOM   1285  C   CYS A  88      17.074   3.259 -25.576  1.00 86.26           C  
ATOM   1286  CB  CYS A  88      15.004   3.635 -24.193  1.00 86.26           C  
ATOM   1287  O   CYS A  88      16.805   2.122 -25.982  1.00 86.26           O  
ATOM   1288  SG  CYS A  88      14.283   3.823 -22.548  1.00 86.26           S  
ATOM   1289  HA  CYS A  88      16.929   3.081 -23.450  1.00 86.26           H  
ATOM   1290  HB1 CYS A  88      14.596   4.414 -24.837  1.00 86.26           H  
ATOM   1291  HB2 CYS A  88      14.720   2.657 -24.581  1.00 86.26           H  
ATOM   1292  N   ARG A  89      17.764   4.128 -26.318  1.00 87.40           N  
ATOM   1293  HN  ARG A  89      17.933   5.056 -25.931  1.00  0.00           H  
ATOM   1294  CA  ARG A  89      18.294   3.836 -27.651  1.00 87.40           C  
ATOM   1295  C   ARG A  89      19.741   4.281 -27.748  1.00 87.40           C  
ATOM   1296  CB  ARG A  89      17.451   4.508 -28.743  1.00 87.40           C  
ATOM   1297  O   ARG A  89      20.159   5.223 -27.090  1.00 87.40           O  
ATOM   1298  CG  ARG A  89      16.004   3.999 -28.766  1.00 87.40           C  
ATOM   1299  CD  ARG A  89      15.255   4.613 -29.950  1.00 87.40           C  
ATOM   1300  NE  ARG A  89      13.900   4.049 -30.081  1.00 87.40           N  
ATOM   1301  HE  ARG A  89      13.551   3.492 -29.301  1.00  0.00           H  
ATOM   1302  NH1 ARG A  89      13.440   4.918 -32.152  1.00 87.40           N  
ATOM   1303 1HH1 ARG A  89      12.820   5.035 -32.953  1.00  0.00           H  
ATOM   1304 2HH1 ARG A  89      14.358   5.363 -32.141  1.00  0.00           H  
ATOM   1305  NH2 ARG A  89      11.924   3.633 -31.132  1.00 87.40           N  
ATOM   1306 1HH2 ARG A  89      11.304   3.750 -31.933  1.00  0.00           H  
ATOM   1307 2HH2 ARG A  89      11.656   3.072 -30.323  1.00  0.00           H  
ATOM   1308  CZ  ARG A  89      13.097   4.201 -31.118  1.00 87.40           C  
ATOM   1309  HA  ARG A  89      18.257   2.758 -27.805  1.00 87.40           H  
ATOM   1310  HB1 ARG A  89      17.440   5.583 -28.564  1.00 87.40           H  
ATOM   1311  HB2 ARG A  89      17.908   4.305 -29.712  1.00 87.40           H  
ATOM   1312  HG1 ARG A  89      16.004   2.913 -28.862  1.00 87.40           H  
ATOM   1313  HG2 ARG A  89      15.507   4.282 -27.838  1.00 87.40           H  
ATOM   1314  HD1 ARG A  89      15.178   5.690 -29.800  1.00 87.40           H  
ATOM   1315  HD2 ARG A  89      15.813   4.412 -30.865  1.00 87.40           H  
ATOM   1316  N   ARG A  90      20.494   3.616 -28.615  1.00 87.51           N  
ATOM   1317  HN  ARG A  90      20.086   2.805 -29.080  1.00  0.00           H  
ATOM   1318  CA  ARG A  90      21.876   3.975 -28.946  1.00 87.51           C  
ATOM   1319  C   ARG A  90      22.002   4.282 -30.422  1.00 87.51           C  
ATOM   1320  CB  ARG A  90      22.852   2.869 -28.525  1.00 87.51           C  
ATOM   1321  O   ARG A  90      21.234   3.756 -31.228  1.00 87.51           O  
ATOM   1322  CG  ARG A  90      22.600   1.520 -29.216  1.00 87.51           C  
ATOM   1323  CD  ARG A  90      23.551   0.470 -28.644  1.00 87.51           C  
ATOM   1324  NE  ARG A  90      23.547  -0.760 -29.460  1.00 87.51           N  
ATOM   1325  HE  ARG A  90      22.656  -1.246 -29.567  1.00  0.00           H  
ATOM   1326  NH1 ARG A  90      25.723  -0.638 -30.209  1.00 87.51           N  
ATOM   1327 1HH1 ARG A  90      25.757   0.310 -29.834  1.00  0.00           H  
ATOM   1328 2HH1 ARG A  90      26.534  -1.044 -30.675  1.00  0.00           H  
ATOM   1329  NH2 ARG A  90      24.557  -2.497 -30.545  1.00 87.51           N  
ATOM   1330 1HH2 ARG A  90      25.368  -2.903 -31.011  1.00  0.00           H  
ATOM   1331 2HH2 ARG A  90      23.680  -3.005 -30.433  1.00  0.00           H  
ATOM   1332  CZ  ARG A  90      24.601  -1.288 -30.066  1.00 87.51           C  
ATOM   1333  HA  ARG A  90      22.131   4.878 -28.391  1.00 87.51           H  
ATOM   1334  HB1 ARG A  90      23.864   3.194 -28.766  1.00 87.51           H  
ATOM   1335  HB2 ARG A  90      22.763   2.725 -27.448  1.00 87.51           H  
ATOM   1336  HG1 ARG A  90      21.570   1.210 -29.043  1.00 87.51           H  
ATOM   1337  HG2 ARG A  90      22.774   1.622 -30.287  1.00 87.51           H  
ATOM   1338  HD1 ARG A  90      24.561   0.879 -28.624  1.00 87.51           H  
ATOM   1339  HD2 ARG A  90      23.238   0.224 -27.629  1.00 87.51           H  
ATOM   1340  N   TYR A  91      23.010   5.069 -30.776  1.00 86.63           N  
ATOM   1341  HN  TYR A  91      23.479   5.635 -30.069  1.00  0.00           H  
ATOM   1342  CA  TYR A  91      23.455   5.136 -32.161  1.00 86.63           C  
ATOM   1343  C   TYR A  91      23.975   3.761 -32.601  1.00 86.63           C  
ATOM   1344  CB  TYR A  91      24.532   6.214 -32.312  1.00 86.63           C  
ATOM   1345  O   TYR A  91      24.775   3.139 -31.897  1.00 86.63           O  
ATOM   1346  CG  TYR A  91      24.060   7.623 -32.012  1.00 86.63           C  
ATOM   1347  CD1 TYR A  91      23.089   8.229 -32.833  1.00 86.63           C  
ATOM   1348  CD2 TYR A  91      24.616   8.342 -30.939  1.00 86.63           C  
ATOM   1349  CE1 TYR A  91      22.697   9.562 -32.598  1.00 86.63           C  
ATOM   1350  CE2 TYR A  91      24.218   9.667 -30.689  1.00 86.63           C  
ATOM   1351  OH  TYR A  91      22.926  11.579 -31.303  1.00 86.63           O  
ATOM   1352  HH  TYR A  91      22.286  11.995 -31.869  1.00  0.00           H  
ATOM   1353  CZ  TYR A  91      23.269  10.284 -31.529  1.00 86.63           C  
ATOM   1354  HA  TYR A  91      22.604   5.403 -32.788  1.00 86.63           H  
ATOM   1355  HB1 TYR A  91      25.349   5.977 -31.630  1.00 86.63           H  
ATOM   1356  HB2 TYR A  91      24.896   6.189 -33.339  1.00 86.63           H  
ATOM   1357  HD1 TYR A  91      22.640   7.666 -33.651  1.00 86.63           H  
ATOM   1358  HD2 TYR A  91      25.360   7.869 -30.297  1.00 86.63           H  
ATOM   1359  HE1 TYR A  91      21.954  10.034 -33.240  1.00 86.63           H  
ATOM   1360  HE2 TYR A  91      24.642  10.216 -29.848  1.00 86.63           H  
ATOM   1361  N   GLU A  92      23.536   3.284 -33.766  1.00 84.75           N  
ATOM   1362  HN  GLU A  92      22.785   3.783 -34.242  1.00  0.00           H  
ATOM   1363  CA  GLU A  92      24.082   2.075 -34.397  1.00 84.75           C  
ATOM   1364  C   GLU A  92      25.414   2.402 -35.085  1.00 84.75           C  
ATOM   1365  CB  GLU A  92      23.073   1.422 -35.353  1.00 84.75           C  
ATOM   1366  O   GLU A  92      25.538   2.411 -36.308  1.00 84.75           O  
ATOM   1367  CG  GLU A  92      21.821   0.908 -34.635  1.00 84.75           C  
ATOM   1368  CD  GLU A  92      20.868   0.134 -35.562  1.00 84.75           C  
ATOM   1369  OE1 GLU A  92      19.970  -0.544 -35.007  1.00 84.75           O  
ATOM   1370  OE2 GLU A  92      21.014   0.226 -36.802  1.00 84.75           O  
ATOM   1371  HA  GLU A  92      24.291   1.358 -33.603  1.00 84.75           H  
ATOM   1372  HB1 GLU A  92      22.770   2.160 -36.096  1.00 84.75           H  
ATOM   1373  HB2 GLU A  92      23.558   0.582 -35.851  1.00 84.75           H  
ATOM   1374  HG1 GLU A  92      22.132   0.246 -33.827  1.00 84.75           H  
ATOM   1375  HG2 GLU A  92      21.284   1.761 -34.220  1.00 84.75           H  
ATOM   1376  N   VAL A  93      26.414   2.735 -34.269  1.00 85.55           N  
ATOM   1377  HN  VAL A  93      26.222   2.742 -33.267  1.00  0.00           H  
ATOM   1378  CA  VAL A  93      27.766   3.091 -34.701  1.00 85.55           C  
ATOM   1379  C   VAL A  93      28.749   2.091 -34.111  1.00 85.55           C  
ATOM   1380  CB  VAL A  93      28.105   4.542 -34.311  1.00 85.55           C  
ATOM   1381  O   VAL A  93      28.659   1.727 -32.938  1.00 85.55           O  
ATOM   1382  CG1 VAL A  93      29.561   4.911 -34.624  1.00 85.55           C  
ATOM   1383  CG2 VAL A  93      27.203   5.518 -35.081  1.00 85.55           C  
ATOM   1384  HA  VAL A  93      27.809   3.011 -35.787  1.00 85.55           H  
ATOM   1385  HB  VAL A  93      27.931   4.670 -33.243  1.00 85.55           H  
ATOM   1386 1HG1 VAL A  93      29.746   5.944 -34.329  1.00 85.55           H  
ATOM   1387 2HG1 VAL A  93      29.743   4.801 -35.693  1.00 85.55           H  
ATOM   1388 3HG1 VAL A  93      30.230   4.251 -34.072  1.00 85.55           H  
ATOM   1389 1HG2 VAL A  93      27.450   6.541 -34.799  1.00 85.55           H  
ATOM   1390 2HG2 VAL A  93      26.159   5.317 -34.839  1.00 85.55           H  
ATOM   1391 3HG2 VAL A  93      27.359   5.389 -36.152  1.00 85.55           H  
ATOM   1392  N   ASP A  94      29.701   1.656 -34.933  1.00 84.38           N  
ATOM   1393  HN  ASP A  94      29.617   1.850 -35.931  1.00  0.00           H  
ATOM   1394  CA  ASP A  94      30.860   0.911 -34.456  1.00 84.38           C  
ATOM   1395  C   ASP A  94      31.914   1.892 -33.925  1.00 84.38           C  
ATOM   1396  CB  ASP A  94      31.398   0.006 -35.570  1.00 84.38           C  
ATOM   1397  O   ASP A  94      32.646   2.524 -34.692  1.00 84.38           O  
ATOM   1398  CG  ASP A  94      32.578  -0.854 -35.104  1.00 84.38           C  
ATOM   1399  OD1 ASP A  94      32.869  -0.866 -33.885  1.00 84.38           O  
ATOM   1400  OD2 ASP A  94      33.191  -1.487 -35.990  1.00 84.38           O  
ATOM   1401  HA  ASP A  94      30.539   0.277 -33.629  1.00 84.38           H  
ATOM   1402  HB1 ASP A  94      30.596  -0.652 -35.905  1.00 84.38           H  
ATOM   1403  HB2 ASP A  94      31.727   0.631 -36.401  1.00 84.38           H  
ATOM   1404  N   TRP A  95      31.973   2.039 -32.602  1.00 84.90           N  
ATOM   1405  HN  TRP A  95      31.352   1.471 -32.025  1.00  0.00           H  
ATOM   1406  CA  TRP A  95      32.882   2.972 -31.931  1.00 84.90           C  
ATOM   1407  C   TRP A  95      34.352   2.528 -31.960  1.00 84.90           C  
ATOM   1408  CB  TRP A  95      32.390   3.222 -30.504  1.00 84.90           C  
ATOM   1409  O   TRP A  95      35.230   3.327 -31.642  1.00 84.90           O  
ATOM   1410  CG  TRP A  95      31.013   3.806 -30.417  1.00 84.90           C  
ATOM   1411  CD1 TRP A  95      29.875   3.128 -30.148  1.00 84.90           C  
ATOM   1412  CD2 TRP A  95      30.614   5.194 -30.614  1.00 84.90           C  
ATOM   1413  CE2 TRP A  95      29.204   5.292 -30.422  1.00 84.90           C  
ATOM   1414  CE3 TRP A  95      31.308   6.380 -30.930  1.00 84.90           C  
ATOM   1415  NE1 TRP A  95      28.804   4.004 -30.141  1.00 84.90           N  
ATOM   1416  HE1 TRP A  95      27.840   3.731 -29.952  1.00  0.00           H  
ATOM   1417  CH2 TRP A  95      29.234   7.672 -30.860  1.00 84.90           C  
ATOM   1418  CZ2 TRP A  95      28.516   6.509 -30.534  1.00 84.90           C  
ATOM   1419  CZ3 TRP A  95      30.626   7.605 -31.050  1.00 84.90           C  
ATOM   1420  HA  TRP A  95      32.821   3.921 -32.464  1.00 84.90           H  
ATOM   1421  HB1 TRP A  95      32.391   2.271 -29.972  1.00 84.90           H  
ATOM   1422  HB2 TRP A  95      33.083   3.910 -30.020  1.00 84.90           H  
ATOM   1423  HD1 TRP A  95      29.811   2.055 -29.965  1.00 84.90           H  
ATOM   1424  HE3 TRP A  95      32.387   6.348 -31.083  1.00 84.90           H  
ATOM   1425  HH2 TRP A  95      28.713   8.624 -30.965  1.00 84.90           H  
ATOM   1426  HZ2 TRP A  95      27.439   6.552 -30.370  1.00 84.90           H  
ATOM   1427  HZ3 TRP A  95      31.182   8.511 -31.293  1.00 84.90           H  
ATOM   1428  N   ASN A  96      34.652   1.300 -32.402  1.00 84.68           N  
ATOM   1429  HN  ASN A  96      33.887   0.670 -32.644  1.00  0.00           H  
ATOM   1430  CA  ASN A  96      36.029   0.818 -32.555  1.00 84.68           C  
ATOM   1431  C   ASN A  96      36.731   1.338 -33.819  1.00 84.68           C  
ATOM   1432  CB  ASN A  96      36.037  -0.717 -32.509  1.00 84.68           C  
ATOM   1433  O   ASN A  96      37.909   1.041 -34.044  1.00 84.68           O  
ATOM   1434  CG  ASN A  96      35.950  -1.260 -31.101  1.00 84.68           C  
ATOM   1435  ND2 ASN A  96      35.388  -2.430 -30.931  1.00 84.68           N  
ATOM   1436 1HD2 ASN A  96      34.992  -2.919 -31.734  1.00  0.00           H  
ATOM   1437 2HD2 ASN A  96      35.329  -2.796 -29.981  1.00  0.00           H  
ATOM   1438  OD1 ASN A  96      36.423  -0.677 -30.143  1.00 84.68           O  
ATOM   1439  HA  ASN A  96      36.597   1.174 -31.696  1.00 84.68           H  
ATOM   1440  HB1 ASN A  96      35.184  -1.087 -33.078  1.00 84.68           H  
ATOM   1441  HB2 ASN A  96      36.961  -1.074 -32.964  1.00 84.68           H  
ATOM   1442  N   GLN A  97      36.046   2.106 -34.668  1.00 81.15           N  
ATOM   1443  HN  GLN A  97      35.072   2.330 -34.462  1.00  0.00           H  
ATOM   1444  CA  GLN A  97      36.656   2.633 -35.883  1.00 81.15           C  
ATOM   1445  C   GLN A  97      37.787   3.620 -35.562  1.00 81.15           C  
ATOM   1446  CB  GLN A  97      35.600   3.273 -36.785  1.00 81.15           C  
ATOM   1447  O   GLN A  97      37.589   4.680 -34.969  1.00 81.15           O  
ATOM   1448  CG  GLN A  97      34.670   2.222 -37.402  1.00 81.15           C  
ATOM   1449  CD  GLN A  97      33.676   2.840 -38.376  1.00 81.15           C  
ATOM   1450  NE2 GLN A  97      32.539   2.215 -38.583  1.00 81.15           N  
ATOM   1451 1HE2 GLN A  97      31.873   2.629 -39.235  1.00  0.00           H  
ATOM   1452 2HE2 GLN A  97      32.338   1.364 -38.058  1.00  0.00           H  
ATOM   1453  OE1 GLN A  97      33.917   3.859 -39.004  1.00 81.15           O  
ATOM   1454  HA  GLN A  97      37.092   1.794 -36.426  1.00 81.15           H  
ATOM   1455  HB1 GLN A  97      35.004   3.968 -36.193  1.00 81.15           H  
ATOM   1456  HB2 GLN A  97      36.102   3.815 -37.587  1.00 81.15           H  
ATOM   1457  HG1 GLN A  97      35.274   1.487 -37.935  1.00 81.15           H  
ATOM   1458  HG2 GLN A  97      34.118   1.728 -36.602  1.00 81.15           H  
ATOM   1459  N   SER A  98      38.995   3.321 -36.047  1.00 73.80           N  
ATOM   1460  HN  SER A  98      39.096   2.478 -36.612  1.00  0.00           H  
ATOM   1461  CA  SER A  98      40.186   4.147 -35.807  1.00 73.80           C  
ATOM   1462  C   SER A  98      40.089   5.566 -36.385  1.00 73.80           C  
ATOM   1463  CB  SER A  98      41.422   3.433 -36.366  1.00 73.80           C  
ATOM   1464  O   SER A  98      40.811   6.453 -35.919  1.00 73.80           O  
ATOM   1465  OG  SER A  98      41.273   3.152 -37.748  1.00 73.80           O  
ATOM   1466  HG  SER A  98      42.039   2.710 -38.094  1.00  0.00           H  
ATOM   1467  HA  SER A  98      40.315   4.237 -34.728  1.00 73.80           H  
ATOM   1468  HB1 SER A  98      42.294   4.071 -36.225  1.00 73.80           H  
ATOM   1469  HB2 SER A  98      41.565   2.497 -35.827  1.00 73.80           H  
ATOM   1470  N   ALA A  99      39.216   5.766 -37.381  1.00 78.04           N  
ATOM   1471  HN  ALA A  99      38.653   4.965 -37.666  1.00  0.00           H  
ATOM   1472  CA  ALA A  99      38.990   7.020 -38.101  1.00 78.04           C  
ATOM   1473  C   ALA A  99      38.097   8.033 -37.357  1.00 78.04           C  
ATOM   1474  CB  ALA A  99      38.399   6.670 -39.475  1.00 78.04           C  
ATOM   1475  O   ALA A  99      37.990   9.175 -37.804  1.00 78.04           O  
ATOM   1476  HA  ALA A  99      39.960   7.489 -38.265  1.00 78.04           H  
ATOM   1477  HB1 ALA A  99      38.219   7.586 -40.038  1.00 78.04           H  
ATOM   1478  HB2 ALA A  99      37.459   6.135 -39.341  1.00 78.04           H  
ATOM   1479  HB3 ALA A  99      39.100   6.040 -40.023  1.00 78.04           H  
ATOM   1480  N   LEU A 100      37.467   7.641 -36.243  1.00 81.87           N  
ATOM   1481  HN  LEU A 100      37.586   6.678 -35.928  1.00  0.00           H  
ATOM   1482  CA  LEU A 100      36.615   8.533 -35.457  1.00 81.87           C  
ATOM   1483  C   LEU A 100      37.436   9.677 -34.843  1.00 81.87           C  
ATOM   1484  CB  LEU A 100      35.863   7.722 -34.388  1.00 81.87           C  
ATOM   1485  O   LEU A 100      38.497   9.465 -34.250  1.00 81.87           O  
ATOM   1486  CG  LEU A 100      34.778   6.799 -34.976  1.00 81.87           C  
ATOM   1487  CD1 LEU A 100      34.343   5.767 -33.942  1.00 81.87           C  
ATOM   1488  CD2 LEU A 100      33.535   7.575 -35.412  1.00 81.87           C  
ATOM   1489  HA  LEU A 100      35.877   8.971 -36.128  1.00 81.87           H  
ATOM   1490  HB1 LEU A 100      36.584   7.108 -33.848  1.00 81.87           H  
ATOM   1491  HB2 LEU A 100      35.388   8.418 -33.696  1.00 81.87           H  
ATOM   1492  HG  LEU A 100      35.189   6.279 -35.841  1.00 81.87           H  
ATOM   1493 1HD1 LEU A 100      33.576   5.122 -34.372  1.00 81.87           H  
ATOM   1494 2HD1 LEU A 100      33.940   6.276 -33.067  1.00 81.87           H  
ATOM   1495 3HD1 LEU A 100      35.201   5.163 -33.647  1.00 81.87           H  
ATOM   1496 1HD2 LEU A 100      32.798   6.883 -35.820  1.00 81.87           H  
ATOM   1497 2HD2 LEU A 100      33.810   8.303 -36.175  1.00 81.87           H  
ATOM   1498 3HD2 LEU A 100      33.109   8.093 -34.553  1.00 81.87           H  
ATOM   1499  N   SER A 101      36.937  10.903 -35.004  1.00 83.74           N  
ATOM   1500  HN  SER A 101      36.080  11.001 -35.549  1.00  0.00           H  
ATOM   1501  CA  SER A 101      37.539  12.120 -34.449  1.00 83.74           C  
ATOM   1502  C   SER A 101      37.255  12.247 -32.952  1.00 83.74           C  
ATOM   1503  CB  SER A 101      36.997  13.344 -35.193  1.00 83.74           C  
ATOM   1504  O   SER A 101      36.160  11.933 -32.496  1.00 83.74           O  
ATOM   1505  OG  SER A 101      37.460  14.559 -34.623  1.00 83.74           O  
ATOM   1506  HG  SER A 101      37.124  15.318 -35.085  1.00  0.00           H  
ATOM   1507  HA  SER A 101      38.618  12.073 -34.596  1.00 83.74           H  
ATOM   1508  HB1 SER A 101      37.322  13.297 -36.232  1.00 83.74           H  
ATOM   1509  HB2 SER A 101      35.908  13.328 -35.151  1.00 83.74           H  
ATOM   1510  N   CYS A 102      38.215  12.792 -32.201  1.00 84.17           N  
ATOM   1511  HN  CYS A 102      39.110  13.007 -32.640  1.00  0.00           H  
ATOM   1512  CA  CYS A 102      38.047  13.097 -30.778  1.00 84.17           C  
ATOM   1513  C   CYS A 102      37.242  14.377 -30.497  1.00 84.17           C  
ATOM   1514  CB  CYS A 102      39.429  13.189 -30.120  1.00 84.17           C  
ATOM   1515  O   CYS A 102      36.889  14.621 -29.348  1.00 84.17           O  
ATOM   1516  SG  CYS A 102      40.313  11.617 -29.994  1.00 84.17           S  
ATOM   1517  HA  CYS A 102      37.516  12.263 -30.320  1.00 84.17           H  
ATOM   1518  HB1 CYS A 102      40.039  13.875 -30.707  1.00 84.17           H  
ATOM   1519  HB2 CYS A 102      39.300  13.587 -29.114  1.00 84.17           H  
ATOM   1520  N   VAL A 103      36.989  15.218 -31.507  1.00 81.95           N  
ATOM   1521  HN  VAL A 103      37.311  14.965 -32.441  1.00  0.00           H  
ATOM   1522  CA  VAL A 103      36.265  16.497 -31.336  1.00 81.95           C  
ATOM   1523  C   VAL A 103      34.783  16.348 -31.680  1.00 81.95           C  
ATOM   1524  CB  VAL A 103      36.914  17.621 -32.168  1.00 81.95           C  
ATOM   1525  O   VAL A 103      33.929  16.887 -30.987  1.00 81.95           O  
ATOM   1526  CG1 VAL A 103      36.252  18.980 -31.908  1.00 81.95           C  
ATOM   1527  CG2 VAL A 103      38.411  17.768 -31.856  1.00 81.95           C  
ATOM   1528  HA  VAL A 103      36.335  16.780 -30.286  1.00 81.95           H  
ATOM   1529  HB  VAL A 103      36.803  17.378 -33.225  1.00 81.95           H  
ATOM   1530 1HG1 VAL A 103      36.739  19.744 -32.514  1.00 81.95           H  
ATOM   1531 2HG1 VAL A 103      36.350  19.237 -30.853  1.00 81.95           H  
ATOM   1532 3HG1 VAL A 103      35.196  18.927 -32.172  1.00 81.95           H  
ATOM   1533 1HG2 VAL A 103      38.832  18.570 -32.462  1.00 81.95           H  
ATOM   1534 2HG2 VAL A 103      38.924  16.833 -32.084  1.00 81.95           H  
ATOM   1535 3HG2 VAL A 103      38.541  18.005 -30.800  1.00 81.95           H  
ATOM   1536  N   ASP A 104      34.478  15.604 -32.744  1.00 81.08           N  
ATOM   1537  HN  ASP A 104      35.236  15.318 -33.364  1.00  0.00           H  
ATOM   1538  CA  ASP A 104      33.117  15.174 -33.074  1.00 81.08           C  
ATOM   1539  C   ASP A 104      33.190  13.832 -33.824  1.00 81.08           C  
ATOM   1540  CB  ASP A 104      32.366  16.245 -33.888  1.00 81.08           C  
ATOM   1541  O   ASP A 104      33.452  13.816 -35.034  1.00 81.08           O  
ATOM   1542  CG  ASP A 104      30.867  15.924 -34.016  1.00 81.08           C  
ATOM   1543  OD1 ASP A 104      30.460  14.770 -33.742  1.00 81.08           O  
ATOM   1544  OD2 ASP A 104      30.094  16.840 -34.369  1.00 81.08           O  
ATOM   1545  HA  ASP A 104      32.576  15.014 -32.142  1.00 81.08           H  
ATOM   1546  HB1 ASP A 104      32.478  17.208 -33.391  1.00 81.08           H  
ATOM   1547  HB2 ASP A 104      32.801  16.298 -34.886  1.00 81.08           H  
ATOM   1548  N   PRO A 105      33.021  12.691 -33.130  1.00 80.68           N  
ATOM   1549  CA  PRO A 105      33.097  11.378 -33.768  1.00 80.68           C  
ATOM   1550  C   PRO A 105      31.977  11.182 -34.805  1.00 80.68           C  
ATOM   1551  CB  PRO A 105      33.015  10.373 -32.611  1.00 80.68           C  
ATOM   1552  O   PRO A 105      32.193  10.569 -35.854  1.00 80.68           O  
ATOM   1553  CG  PRO A 105      32.273  11.130 -31.510  1.00 80.68           C  
ATOM   1554  CD  PRO A 105      32.749  12.564 -31.702  1.00 80.68           C  
ATOM   1555  HA  PRO A 105      34.063  11.276 -34.262  1.00 80.68           H  
ATOM   1556  HB1 PRO A 105      32.460   9.484 -32.910  1.00 80.68           H  
ATOM   1557  HB2 PRO A 105      34.012  10.085 -32.278  1.00 80.68           H  
ATOM   1558  HG1 PRO A 105      31.194  11.054 -31.641  1.00 80.68           H  
ATOM   1559  HG2 PRO A 105      32.547  10.755 -30.524  1.00 80.68           H  
ATOM   1560  HD1 PRO A 105      31.974  13.267 -31.397  1.00 80.68           H  
ATOM   1561  HD2 PRO A 105      33.654  12.746 -31.123  1.00 80.68           H  
ATOM   1562  N   LEU A 106      30.799  11.760 -34.552  1.00 82.04           N  
ATOM   1563  HN  LEU A 106      30.741  12.379 -33.743  1.00  0.00           H  
ATOM   1564  CA  LEU A 106      29.586  11.571 -35.349  1.00 82.04           C  
ATOM   1565  C   LEU A 106      29.574  12.418 -36.629  1.00 82.04           C  
ATOM   1566  CB  LEU A 106      28.367  11.893 -34.468  1.00 82.04           C  
ATOM   1567  O   LEU A 106      28.950  12.011 -37.609  1.00 82.04           O  
ATOM   1568  CG  LEU A 106      28.126  10.879 -33.333  1.00 82.04           C  
ATOM   1569  CD1 LEU A 106      27.116  11.469 -32.352  1.00 82.04           C  
ATOM   1570  CD2 LEU A 106      27.612   9.524 -33.839  1.00 82.04           C  
ATOM   1571  HA  LEU A 106      29.529  10.521 -35.636  1.00 82.04           H  
ATOM   1572  HB1 LEU A 106      28.517  12.876 -34.022  1.00 82.04           H  
ATOM   1573  HB2 LEU A 106      27.481  11.913 -35.103  1.00 82.04           H  
ATOM   1574  HG  LEU A 106      29.067  10.718 -32.807  1.00 82.04           H  
ATOM   1575 1HD1 LEU A 106      26.937  10.760 -31.544  1.00 82.04           H  
ATOM   1576 2HD1 LEU A 106      26.179  11.671 -32.872  1.00 82.04           H  
ATOM   1577 3HD1 LEU A 106      27.510  12.398 -31.939  1.00 82.04           H  
ATOM   1578 1HD2 LEU A 106      27.462   8.853 -32.993  1.00 82.04           H  
ATOM   1579 2HD2 LEU A 106      28.343   9.089 -34.521  1.00 82.04           H  
ATOM   1580 3HD2 LEU A 106      26.666   9.666 -34.362  1.00 82.04           H  
ATOM   1581  N   ALA A 107      30.297  13.543 -36.663  1.00 79.43           N  
ATOM   1582  HN  ALA A 107      30.807  13.816 -35.823  1.00  0.00           H  
ATOM   1583  CA  ALA A 107      30.394  14.406 -37.848  1.00 79.43           C  
ATOM   1584  C   ALA A 107      30.921  13.679 -39.098  1.00 79.43           C  
ATOM   1585  CB  ALA A 107      31.304  15.594 -37.517  1.00 79.43           C  
ATOM   1586  O   ALA A 107      30.583  14.047 -40.222  1.00 79.43           O  
ATOM   1587  HA  ALA A 107      29.399  14.791 -38.072  1.00 79.43           H  
ATOM   1588  HB1 ALA A 107      31.385  16.244 -38.388  1.00 79.43           H  
ATOM   1589  HB2 ALA A 107      32.294  15.229 -37.243  1.00 79.43           H  
ATOM   1590  HB3 ALA A 107      30.881  16.155 -36.684  1.00 79.43           H  
ATOM   1591  N   SER A 108      31.743  12.639 -38.913  1.00 76.91           N  
ATOM   1592  HN  SER A 108      32.025  12.406 -37.961  1.00  0.00           H  
ATOM   1593  CA  SER A 108      32.259  11.816 -40.016  1.00 76.91           C  
ATOM   1594  C   SER A 108      31.214  10.859 -40.610  1.00 76.91           C  
ATOM   1595  CB  SER A 108      33.494  11.038 -39.548  1.00 76.91           C  
ATOM   1596  O   SER A 108      31.344  10.448 -41.761  1.00 76.91           O  
ATOM   1597  OG  SER A 108      33.183  10.041 -38.590  1.00 76.91           O  
ATOM   1598  HG  SER A 108      33.948   9.559 -38.300  1.00  0.00           H  
ATOM   1599  HA  SER A 108      32.577  12.491 -40.810  1.00 76.91           H  
ATOM   1600  HB1 SER A 108      33.952  10.559 -40.413  1.00 76.91           H  
ATOM   1601  HB2 SER A 108      34.200  11.740 -39.104  1.00 76.91           H  
ATOM   1602  N   LEU A 109      30.176  10.523 -39.837  1.00 77.99           N  
ATOM   1603  HN  LEU A 109      30.072  11.018 -38.952  1.00  0.00           H  
ATOM   1604  CA  LEU A 109      29.177   9.502 -40.158  1.00 77.99           C  
ATOM   1605  C   LEU A 109      27.875  10.103 -40.703  1.00 77.99           C  
ATOM   1606  CB  LEU A 109      28.907   8.685 -38.882  1.00 77.99           C  
ATOM   1607  O   LEU A 109      27.226   9.491 -41.549  1.00 77.99           O  
ATOM   1608  CG  LEU A 109      30.081   7.779 -38.467  1.00 77.99           C  
ATOM   1609  CD1 LEU A 109      29.976   7.464 -36.979  1.00 77.99           C  
ATOM   1610  CD2 LEU A 109      30.066   6.462 -39.247  1.00 77.99           C  
ATOM   1611  HA  LEU A 109      29.593   8.836 -40.914  1.00 77.99           H  
ATOM   1612  HB1 LEU A 109      28.703   9.379 -38.066  1.00 77.99           H  
ATOM   1613  HB2 LEU A 109      28.032   8.058 -39.054  1.00 77.99           H  
ATOM   1614  HG  LEU A 109      31.020   8.298 -38.658  1.00 77.99           H  
ATOM   1615 1HD1 LEU A 109      30.806   6.823 -36.683  1.00 77.99           H  
ATOM   1616 2HD1 LEU A 109      29.034   6.952 -36.781  1.00 77.99           H  
ATOM   1617 3HD1 LEU A 109      30.012   8.391 -36.407  1.00 77.99           H  
ATOM   1618 1HD2 LEU A 109      30.906   5.843 -38.933  1.00 77.99           H  
ATOM   1619 2HD2 LEU A 109      30.148   6.670 -40.314  1.00 77.99           H  
ATOM   1620 3HD2 LEU A 109      29.133   5.934 -39.051  1.00 77.99           H  
ATOM   1621  N   ALA A 110      27.488  11.296 -40.243  1.00 74.83           N  
ATOM   1622  HN  ALA A 110      28.049  11.740 -39.516  1.00  0.00           H  
ATOM   1623  CA  ALA A 110      26.303  11.996 -40.728  1.00 74.83           C  
ATOM   1624  C   ALA A 110      26.466  13.520 -40.650  1.00 74.83           C  
ATOM   1625  CB  ALA A 110      25.082  11.537 -39.921  1.00 74.83           C  
ATOM   1626  O   ALA A 110      27.025  14.058 -39.700  1.00 74.83           O  
ATOM   1627  HA  ALA A 110      26.147  11.722 -41.771  1.00 74.83           H  
ATOM   1628  HB1 ALA A 110      24.193  12.057 -40.279  1.00 74.83           H  
ATOM   1629  HB2 ALA A 110      25.236  11.766 -38.866  1.00 74.83           H  
ATOM   1630  HB3 ALA A 110      24.948  10.462 -40.044  1.00 74.83           H  
ATOM   1631  N   THR A 111      25.890  14.233 -41.624  1.00 74.23           N  
ATOM   1632  HN  THR A 111      25.442  13.729 -42.389  1.00  0.00           H  
ATOM   1633  CA  THR A 111      25.866  15.708 -41.653  1.00 74.23           C  
ATOM   1634  C   THR A 111      24.995  16.302 -40.542  1.00 74.23           C  
ATOM   1635  CB  THR A 111      25.342  16.239 -43.006  1.00 74.23           C  
ATOM   1636  O   THR A 111      25.190  17.450 -40.156  1.00 74.23           O  
ATOM   1637  CG2 THR A 111      26.235  17.338 -43.573  1.00 74.23           C  
ATOM   1638  OG1 THR A 111      25.271  15.229 -43.990  1.00 74.23           O  
ATOM   1639  HG1 THR A 111      24.715  14.545 -43.637  1.00  0.00           H  
ATOM   1640  HA  THR A 111      26.886  16.069 -41.517  1.00 74.23           H  
ATOM   1641  HB  THR A 111      24.343  16.647 -42.855  1.00 74.23           H  
ATOM   1642 1HG2 THR A 111      25.829  17.682 -44.524  1.00 74.23           H  
ATOM   1643 2HG2 THR A 111      27.240  16.946 -43.728  1.00 74.23           H  
ATOM   1644 3HG2 THR A 111      26.274  18.172 -42.873  1.00 74.23           H  
ATOM   1645  N   ASN A 112      24.021  15.534 -40.041  1.00 75.83           N  
ATOM   1646  HN  ASN A 112      23.866  14.624 -40.476  1.00  0.00           H  
ATOM   1647  CA  ASN A 112      23.164  15.902 -38.918  1.00 75.83           C  
ATOM   1648  C   ASN A 112      22.944  14.683 -38.010  1.00 75.83           C  
ATOM   1649  CB  ASN A 112      21.835  16.461 -39.458  1.00 75.83           C  
ATOM   1650  O   ASN A 112      22.669  13.588 -38.507  1.00 75.83           O  
ATOM   1651  CG  ASN A 112      21.071  17.284 -38.443  1.00 75.83           C  
ATOM   1652  ND2 ASN A 112      19.986  17.897 -38.853  1.00 75.83           N  
ATOM   1653 1HD2 ASN A 112      19.683  17.811 -39.823  1.00  0.00           H  
ATOM   1654 2HD2 ASN A 112      19.471  18.452 -38.169  1.00  0.00           H  
ATOM   1655  OD1 ASN A 112      21.433  17.387 -37.283  1.00 75.83           O  
ATOM   1656  HA  ASN A 112      23.661  16.682 -38.341  1.00 75.83           H  
ATOM   1657  HB1 ASN A 112      22.051  17.091 -40.321  1.00 75.83           H  
ATOM   1658  HB2 ASN A 112      21.208  15.624 -39.766  1.00 75.83           H  
ATOM   1659  N   ARG A 113      23.019  14.875 -36.686  1.00 73.11           N  
ATOM   1660  HN  ARG A 113      23.153  15.827 -36.346  1.00  0.00           H  
ATOM   1661  CA  ARG A 113      22.919  13.788 -35.690  1.00 73.11           C  
ATOM   1662  C   ARG A 113      21.578  13.051 -35.750  1.00 73.11           C  
ATOM   1663  CB  ARG A 113      23.149  14.334 -34.269  1.00 73.11           C  
ATOM   1664  O   ARG A 113      21.522  11.854 -35.500  1.00 73.11           O  
ATOM   1665  CG  ARG A 113      24.571  14.876 -34.041  1.00 73.11           C  
ATOM   1666  CD  ARG A 113      24.756  15.307 -32.579  1.00 73.11           C  
ATOM   1667  NE  ARG A 113      26.107  15.850 -32.332  1.00 73.11           N  
ATOM   1668  HE  ARG A 113      26.668  16.071 -33.155  1.00  0.00           H  
ATOM   1669  NH1 ARG A 113      26.037  15.879 -30.025  1.00 73.11           N  
ATOM   1670 1HH1 ARG A 113      26.468  16.056 -29.118  1.00  0.00           H  
ATOM   1671 2HH1 ARG A 113      25.073  15.548 -30.064  1.00  0.00           H  
ATOM   1672  NH2 ARG A 113      27.897  16.503 -31.104  1.00 73.11           N  
ATOM   1673 1HH2 ARG A 113      28.328  16.680 -30.197  1.00  0.00           H  
ATOM   1674 2HH2 ARG A 113      28.388  16.660 -31.984  1.00  0.00           H  
ATOM   1675  CZ  ARG A 113      26.667  16.080 -31.154  1.00 73.11           C  
ATOM   1676  HA  ARG A 113      23.707  13.066 -35.903  1.00 73.11           H  
ATOM   1677  HB1 ARG A 113      22.440  15.142 -34.091  1.00 73.11           H  
ATOM   1678  HB2 ARG A 113      22.969  13.529 -33.557  1.00 73.11           H  
ATOM   1679  HG1 ARG A 113      25.294  14.096 -34.279  1.00 73.11           H  
ATOM   1680  HG2 ARG A 113      24.736  15.735 -34.691  1.00 73.11           H  
ATOM   1681  HD1 ARG A 113      24.019  16.074 -32.342  1.00 73.11           H  
ATOM   1682  HD2 ARG A 113      24.601  14.442 -31.934  1.00 73.11           H  
ATOM   1683  N   SER A 114      20.513  13.751 -36.137  1.00 73.21           N  
ATOM   1684  HN  SER A 114      20.648  14.736 -36.365  1.00  0.00           H  
ATOM   1685  CA  SER A 114      19.157  13.200 -36.257  1.00 73.21           C  
ATOM   1686  C   SER A 114      18.986  12.163 -37.373  1.00 73.21           C  
ATOM   1687  CB  SER A 114      18.169  14.345 -36.487  1.00 73.21           C  
ATOM   1688  O   SER A 114      18.002  11.429 -37.362  1.00 73.21           O  
ATOM   1689  OG  SER A 114      18.564  15.117 -37.609  1.00 73.21           O  
ATOM   1690  HG  SER A 114      17.950  15.828 -37.752  1.00  0.00           H  
ATOM   1691  HA  SER A 114      18.903  12.721 -35.311  1.00 73.21           H  
ATOM   1692  HB1 SER A 114      17.176  13.933 -36.666  1.00 73.21           H  
ATOM   1693  HB2 SER A 114      18.145  14.982 -35.603  1.00 73.21           H  
ATOM   1694  N   HIS A 115      19.911  12.090 -38.336  1.00 76.65           N  
ATOM   1695  HN  HIS A 115      20.687  12.751 -38.315  1.00  0.00           H  
ATOM   1696  CA  HIS A 115      19.862  11.104 -39.421  1.00 76.65           C  
ATOM   1697  C   HIS A 115      20.567   9.787 -39.086  1.00 76.65           C  
ATOM   1698  CB  HIS A 115      20.427  11.718 -40.708  1.00 76.65           C  
ATOM   1699  O   HIS A 115      20.493   8.848 -39.879  1.00 76.65           O  
ATOM   1700  CG  HIS A 115      19.527  12.772 -41.292  1.00 76.65           C  
ATOM   1701  CD2 HIS A 115      19.853  14.069 -41.567  1.00 76.65           C  
ATOM   1702  ND1 HIS A 115      18.223  12.592 -41.689  1.00 76.65           N  
ATOM   1703  HD1 HIS A 115      17.694  11.722 -41.632  1.00  0.00           H  
ATOM   1704  CE1 HIS A 115      17.768  13.762 -42.165  1.00 76.65           C  
ATOM   1705  NE2 HIS A 115      18.725  14.701 -42.101  1.00 76.65           N1+
ATOM   1706  HE2 HIS A 115      18.646  15.678 -42.384  1.00  0.00           H  
ATOM   1707  HA  HIS A 115      18.812  10.874 -39.604  1.00 76.65           H  
ATOM   1708  HB1 HIS A 115      21.393  12.170 -40.484  1.00 76.65           H  
ATOM   1709  HB2 HIS A 115      20.558  10.925 -41.444  1.00 76.65           H  
ATOM   1710  HD2 HIS A 115      20.825  14.532 -41.399  1.00 76.65           H  
ATOM   1711  HE1 HIS A 115      16.762  13.926 -42.550  1.00 76.65           H  
ATOM   1712  N   LEU A 116      21.255   9.703 -37.945  1.00 80.74           N  
ATOM   1713  HN  LEU A 116      21.321  10.523 -37.342  1.00  0.00           H  
ATOM   1714  CA  LEU A 116      21.914   8.469 -37.540  1.00 80.74           C  
ATOM   1715  C   LEU A 116      20.875   7.416 -37.127  1.00 80.74           C  
ATOM   1716  CB  LEU A 116      22.906   8.747 -36.407  1.00 80.74           C  
ATOM   1717  O   LEU A 116      19.929   7.742 -36.403  1.00 80.74           O  
ATOM   1718  CG  LEU A 116      24.172   9.460 -36.901  1.00 80.74           C  
ATOM   1719  CD1 LEU A 116      24.845  10.163 -35.732  1.00 80.74           C  
ATOM   1720  CD2 LEU A 116      25.169   8.471 -37.514  1.00 80.74           C  
ATOM   1721  HA  LEU A 116      22.471   8.083 -38.394  1.00 80.74           H  
ATOM   1722  HB1 LEU A 116      22.419   9.375 -35.661  1.00 80.74           H  
ATOM   1723  HB2 LEU A 116      23.193   7.799 -35.952  1.00 80.74           H  
ATOM   1724  HG  LEU A 116      23.895  10.200 -37.652  1.00 80.74           H  
ATOM   1725 1HD1 LEU A 116      25.744  10.670 -36.081  1.00 80.74           H  
ATOM   1726 2HD1 LEU A 116      25.114   9.429 -34.972  1.00 80.74           H  
ATOM   1727 3HD1 LEU A 116      24.159  10.894 -35.304  1.00 80.74           H  
ATOM   1728 1HD2 LEU A 116      26.054   9.010 -37.853  1.00 80.74           H  
ATOM   1729 2HD2 LEU A 116      24.705   7.965 -38.361  1.00 80.74           H  
ATOM   1730 3HD2 LEU A 116      25.458   7.734 -36.765  1.00 80.74           H  
ATOM   1731  N   PRO A 117      21.042   6.152 -37.556  1.00 83.69           N  
ATOM   1732  CA  PRO A 117      20.168   5.071 -37.129  1.00 83.69           C  
ATOM   1733  C   PRO A 117      20.256   4.876 -35.611  1.00 83.69           C  
ATOM   1734  CB  PRO A 117      20.612   3.836 -37.916  1.00 83.69           C  
ATOM   1735  O   PRO A 117      21.342   4.829 -35.026  1.00 83.69           O  
ATOM   1736  CG  PRO A 117      22.073   4.131 -38.258  1.00 83.69           C  
ATOM   1737  CD  PRO A 117      22.106   5.646 -38.412  1.00 83.69           C  
ATOM   1738  HA  PRO A 117      19.140   5.315 -37.398  1.00 83.69           H  
ATOM   1739  HB1 PRO A 117      20.530   2.936 -37.306  1.00 83.69           H  
ATOM   1740  HB2 PRO A 117      20.017   3.718 -38.822  1.00 83.69           H  
ATOM   1741  HG1 PRO A 117      22.734   3.807 -37.454  1.00 83.69           H  
ATOM   1742  HG2 PRO A 117      22.362   3.639 -39.187  1.00 83.69           H  
ATOM   1743  HD1 PRO A 117      23.071   6.040 -38.092  1.00 83.69           H  
ATOM   1744  HD2 PRO A 117      21.925   5.927 -39.450  1.00 83.69           H  
ATOM   1745  N   LEU A 118      19.085   4.768 -34.981  1.00 86.26           N  
ATOM   1746  HN  LEU A 118      18.237   4.876 -35.537  1.00  0.00           H  
ATOM   1747  CA  LEU A 118      18.930   4.506 -33.554  1.00 86.26           C  
ATOM   1748  C   LEU A 118      18.410   3.085 -33.353  1.00 86.26           C  
ATOM   1749  CB  LEU A 118      17.975   5.535 -32.925  1.00 86.26           C  
ATOM   1750  O   LEU A 118      17.310   2.759 -33.805  1.00 86.26           O  
ATOM   1751  CG  LEU A 118      18.530   6.965 -32.839  1.00 86.26           C  
ATOM   1752  CD1 LEU A 118      17.404   7.911 -32.416  1.00 86.26           C  
ATOM   1753  CD2 LEU A 118      19.648   7.071 -31.805  1.00 86.26           C  
ATOM   1754  HA  LEU A 118      19.905   4.593 -33.074  1.00 86.26           H  
ATOM   1755  HB1 LEU A 118      17.064   5.561 -33.523  1.00 86.26           H  
ATOM   1756  HB2 LEU A 118      17.738   5.203 -31.914  1.00 86.26           H  
ATOM   1757  HG  LEU A 118      18.909   7.266 -33.815  1.00 86.26           H  
ATOM   1758 1HD1 LEU A 118      17.789   8.929 -32.352  1.00 86.26           H  
ATOM   1759 2HD1 LEU A 118      17.020   7.607 -31.442  1.00 86.26           H  
ATOM   1760 3HD1 LEU A 118      16.601   7.872 -33.152  1.00 86.26           H  
ATOM   1761 1HD2 LEU A 118      20.017   8.096 -31.771  1.00 86.26           H  
ATOM   1762 2HD2 LEU A 118      20.463   6.401 -32.080  1.00 86.26           H  
ATOM   1763 3HD2 LEU A 118      19.264   6.791 -30.824  1.00 86.26           H  
ATOM   1764  N   GLY A 119      19.176   2.280 -32.625  1.00 86.30           N  
ATOM   1765  HN  GLY A 119      20.050   2.661 -32.263  1.00  0.00           H  
ATOM   1766  CA  GLY A 119      18.862   0.892 -32.304  1.00 86.30           C  
ATOM   1767  C   GLY A 119      18.561   0.682 -30.817  1.00 86.30           C  
ATOM   1768  O   GLY A 119      18.845   1.558 -29.990  1.00 86.30           O  
ATOM   1769  HA1 GLY A 119      17.989   0.590 -32.882  1.00 86.30           H  
ATOM   1770  HA2 GLY A 119      19.714   0.270 -32.578  1.00 86.30           H  
ATOM   1771  N   PRO A 120      17.988  -0.475 -30.439  1.00 87.63           N  
ATOM   1772  CA  PRO A 120      17.833  -0.852 -29.036  1.00 87.63           C  
ATOM   1773  C   PRO A 120      19.197  -1.131 -28.377  1.00 87.63           C  
ATOM   1774  CB  PRO A 120      16.939  -2.097 -29.062  1.00 87.63           C  
ATOM   1775  O   PRO A 120      20.151  -1.552 -29.041  1.00 87.63           O  
ATOM   1776  CG  PRO A 120      17.286  -2.752 -30.401  1.00 87.63           C  
ATOM   1777  CD  PRO A 120      17.567  -1.561 -31.317  1.00 87.63           C  
ATOM   1778  HA  PRO A 120      17.326  -0.051 -28.498  1.00 87.63           H  
ATOM   1779  HB1 PRO A 120      17.172  -2.762 -28.230  1.00 87.63           H  
ATOM   1780  HB2 PRO A 120      15.885  -1.822 -29.024  1.00 87.63           H  
ATOM   1781  HG1 PRO A 120      18.166  -3.388 -30.307  1.00 87.63           H  
ATOM   1782  HG2 PRO A 120      16.449  -3.342 -30.775  1.00 87.63           H  
ATOM   1783  HD1 PRO A 120      18.359  -1.805 -32.025  1.00 87.63           H  
ATOM   1784  HD2 PRO A 120      16.666  -1.281 -31.862  1.00 87.63           H  
ATOM   1785  N   CYS A 121      19.291  -0.951 -27.057  1.00 87.46           N  
ATOM   1786  HN  CYS A 121      18.524  -0.496 -26.562  1.00  0.00           H  
ATOM   1787  CA  CYS A 121      20.466  -1.390 -26.301  1.00 87.46           C  
ATOM   1788  C   CYS A 121      20.542  -2.928 -26.319  1.00 87.46           C  
ATOM   1789  CB  CYS A 121      20.419  -0.883 -24.853  1.00 87.46           C  
ATOM   1790  O   CYS A 121      19.632  -3.597 -25.831  1.00 87.46           O  
ATOM   1791  SG  CYS A 121      19.848   0.802 -24.524  1.00 87.46           S  
ATOM   1792  HA  CYS A 121      21.359  -0.991 -26.782  1.00 87.46           H  
ATOM   1793  HB1 CYS A 121      19.761  -1.555 -24.302  1.00 87.46           H  
ATOM   1794  HB2 CYS A 121      21.431  -0.959 -24.456  1.00 87.46           H  
ATOM   1795  N   GLN A 122      21.609  -3.490 -26.892  1.00 85.84           N  
ATOM   1796  HN  GLN A 122      22.314  -2.878 -27.303  1.00  0.00           H  
ATOM   1797  CA  GLN A 122      21.825  -4.945 -26.964  1.00 85.84           C  
ATOM   1798  C   GLN A 122      22.910  -5.416 -25.990  1.00 85.84           C  
ATOM   1799  CB  GLN A 122      22.184  -5.347 -28.403  1.00 85.84           C  
ATOM   1800  O   GLN A 122      22.826  -6.524 -25.469  1.00 85.84           O  
ATOM   1801  CG  GLN A 122      21.003  -5.167 -29.370  1.00 85.84           C  
ATOM   1802  CD  GLN A 122      21.341  -5.554 -30.808  1.00 85.84           C  
ATOM   1803  NE2 GLN A 122      20.400  -5.457 -31.720  1.00 85.84           N  
ATOM   1804 1HE2 GLN A 122      19.472  -5.150 -31.427  1.00  0.00           H  
ATOM   1805 2HE2 GLN A 122      20.626  -5.715 -32.681  1.00  0.00           H  
ATOM   1806  OE1 GLN A 122      22.447  -5.920 -31.157  1.00 85.84           O  
ATOM   1807  HA  GLN A 122      20.891  -5.440 -26.697  1.00 85.84           H  
ATOM   1808  HB1 GLN A 122      23.013  -4.727 -28.744  1.00 85.84           H  
ATOM   1809  HB2 GLN A 122      22.486  -6.394 -28.409  1.00 85.84           H  
ATOM   1810  HG1 GLN A 122      20.177  -5.791 -29.028  1.00 85.84           H  
ATOM   1811  HG2 GLN A 122      20.699  -4.120 -29.355  1.00 85.84           H  
ATOM   1812  N   ASP A 123      23.885  -4.552 -25.709  1.00 87.21           N  
ATOM   1813  HN  ASP A 123      23.773  -3.589 -26.027  1.00  0.00           H  
ATOM   1814  CA  ASP A 123      25.107  -4.891 -24.975  1.00 87.21           C  
ATOM   1815  C   ASP A 123      25.035  -4.563 -23.472  1.00 87.21           C  
ATOM   1816  CB  ASP A 123      26.297  -4.216 -25.676  1.00 87.21           C  
ATOM   1817  O   ASP A 123      26.041  -4.638 -22.775  1.00 87.21           O  
ATOM   1818  CG  ASP A 123      26.370  -4.599 -27.159  1.00 87.21           C  
ATOM   1819  OD1 ASP A 123      26.644  -5.785 -27.435  1.00 87.21           O  
ATOM   1820  OD2 ASP A 123      26.096  -3.716 -28.012  1.00 87.21           O  
ATOM   1821  HA  ASP A 123      25.249  -5.968 -25.064  1.00 87.21           H  
ATOM   1822  HB1 ASP A 123      26.188  -3.134 -25.595  1.00 87.21           H  
ATOM   1823  HB2 ASP A 123      27.219  -4.526 -25.185  1.00 87.21           H  
ATOM   1824  N   GLY A 124      23.850  -4.212 -22.960  1.00 88.41           N  
ATOM   1825  HN  GLY A 124      23.052  -4.165 -23.594  1.00  0.00           H  
ATOM   1826  CA  GLY A 124      23.623  -3.891 -21.548  1.00 88.41           C  
ATOM   1827  C   GLY A 124      23.340  -2.413 -21.275  1.00 88.41           C  
ATOM   1828  O   GLY A 124      23.030  -1.633 -22.181  1.00 88.41           O  
ATOM   1829  HA1 GLY A 124      22.769  -4.472 -21.199  1.00 88.41           H  
ATOM   1830  HA2 GLY A 124      24.512  -4.178 -20.986  1.00 88.41           H  
ATOM   1831  N   TRP A 125      23.420  -2.050 -19.996  1.00 90.96           N  
ATOM   1832  HN  TRP A 125      23.778  -2.739 -19.335  1.00  0.00           H  
ATOM   1833  CA  TRP A 125      23.036  -0.743 -19.462  1.00 90.96           C  
ATOM   1834  C   TRP A 125      24.099  -0.224 -18.501  1.00 90.96           C  
ATOM   1835  CB  TRP A 125      21.697  -0.852 -18.726  1.00 90.96           C  
ATOM   1836  O   TRP A 125      24.659  -0.991 -17.717  1.00 90.96           O  
ATOM   1837  CG  TRP A 125      20.559  -1.344 -19.558  1.00 90.96           C  
ATOM   1838  CD1 TRP A 125      20.174  -2.632 -19.678  1.00 90.96           C  
ATOM   1839  CD2 TRP A 125      19.677  -0.579 -20.426  1.00 90.96           C  
ATOM   1840  CE2 TRP A 125      18.762  -1.485 -21.044  1.00 90.96           C  
ATOM   1841  CE3 TRP A 125      19.561   0.786 -20.755  1.00 90.96           C  
ATOM   1842  NE1 TRP A 125      19.099  -2.721 -20.539  1.00 90.96           N  
ATOM   1843  HE1 TRP A 125      18.617  -3.589 -20.771  1.00  0.00           H  
ATOM   1844  CH2 TRP A 125      17.685   0.305 -22.249  1.00 90.96           C  
ATOM   1845  CZ2 TRP A 125      17.783  -1.063 -21.953  1.00 90.96           C  
ATOM   1846  CZ3 TRP A 125      18.561   1.225 -21.641  1.00 90.96           C  
ATOM   1847  HA  TRP A 125      22.931  -0.039 -20.288  1.00 90.96           H  
ATOM   1848  HB1 TRP A 125      21.826  -1.539 -17.889  1.00 90.96           H  
ATOM   1849  HB2 TRP A 125      21.437   0.137 -18.348  1.00 90.96           H  
ATOM   1850  HD1 TRP A 125      20.642  -3.476 -19.171  1.00 90.96           H  
ATOM   1851  HE3 TRP A 125      20.252   1.508 -20.319  1.00 90.96           H  
ATOM   1852  HH2 TRP A 125      16.929   0.657 -22.951  1.00 90.96           H  
ATOM   1853  HZ2 TRP A 125      17.111  -1.783 -22.421  1.00 90.96           H  
ATOM   1854  HZ3 TRP A 125      18.463   2.288 -21.859  1.00 90.96           H  
ATOM   1855  N   VAL A 126      24.324   1.085 -18.530  1.00 89.46           N  
ATOM   1856  HN  VAL A 126      23.889   1.629 -19.275  1.00  0.00           H  
ATOM   1857  CA  VAL A 126      25.159   1.794 -17.558  1.00 89.46           C  
ATOM   1858  C   VAL A 126      24.257   2.719 -16.747  1.00 89.46           C  
ATOM   1859  CB  VAL A 126      26.290   2.562 -18.262  1.00 89.46           C  
ATOM   1860  O   VAL A 126      23.471   3.479 -17.315  1.00 89.46           O  
ATOM   1861  CG1 VAL A 126      27.194   3.282 -17.252  1.00 89.46           C  
ATOM   1862  CG2 VAL A 126      27.172   1.626 -19.101  1.00 89.46           C  
ATOM   1863  HA  VAL A 126      25.603   1.063 -16.883  1.00 89.46           H  
ATOM   1864  HB  VAL A 126      25.846   3.306 -18.923  1.00 89.46           H  
ATOM   1865 1HG1 VAL A 126      27.982   3.814 -17.784  1.00 89.46           H  
ATOM   1866 2HG1 VAL A 126      27.641   2.551 -16.578  1.00 89.46           H  
ATOM   1867 3HG1 VAL A 126      26.602   3.993 -16.675  1.00 89.46           H  
ATOM   1868 1HG2 VAL A 126      27.960   2.204 -19.583  1.00 89.46           H  
ATOM   1869 2HG2 VAL A 126      26.563   1.137 -19.862  1.00 89.46           H  
ATOM   1870 3HG2 VAL A 126      27.620   0.871 -18.454  1.00 89.46           H  
ATOM   1871  N   TYR A 127      24.355   2.628 -15.421  1.00 90.31           N  
ATOM   1872  HN  TYR A 127      25.066   2.003 -15.041  1.00  0.00           H  
ATOM   1873  CA  TYR A 127      23.516   3.360 -14.471  1.00 90.31           C  
ATOM   1874  C   TYR A 127      24.330   4.413 -13.724  1.00 90.31           C  
ATOM   1875  CB  TYR A 127      22.884   2.381 -13.473  1.00 90.31           C  
ATOM   1876  O   TYR A 127      25.405   4.109 -13.208  1.00 90.31           O  
ATOM   1877  CG  TYR A 127      22.002   1.328 -14.110  1.00 90.31           C  
ATOM   1878  CD1 TYR A 127      20.701   1.669 -14.515  1.00 90.31           C  
ATOM   1879  CD2 TYR A 127      22.482   0.021 -14.320  1.00 90.31           C  
ATOM   1880  CE1 TYR A 127      19.880   0.721 -15.147  1.00 90.31           C  
ATOM   1881  CE2 TYR A 127      21.668  -0.932 -14.957  1.00 90.31           C  
ATOM   1882  OH  TYR A 127      19.607  -1.483 -16.027  1.00 90.31           O  
ATOM   1883  HH  TYR A 127      18.734  -1.243 -16.313  1.00  0.00           H  
ATOM   1884  CZ  TYR A 127      20.372  -0.576 -15.382  1.00 90.31           C  
ATOM   1885  HA  TYR A 127      22.719   3.860 -15.022  1.00 90.31           H  
ATOM   1886  HB1 TYR A 127      23.686   1.875 -12.936  1.00 90.31           H  
ATOM   1887  HB2 TYR A 127      22.279   2.953 -12.769  1.00 90.31           H  
ATOM   1888  HD1 TYR A 127      20.326   2.677 -14.337  1.00 90.31           H  
ATOM   1889  HD2 TYR A 127      23.484  -0.252 -13.989  1.00 90.31           H  
ATOM   1890  HE1 TYR A 127      18.869   0.988 -15.453  1.00 90.31           H  
ATOM   1891  HE2 TYR A 127      22.038  -1.944 -15.122  1.00 90.31           H  
ATOM   1892  N   ASP A 128      23.788   5.623 -13.605  1.00 85.40           N  
ATOM   1893  HN  ASP A 128      22.899   5.799 -14.072  1.00  0.00           H  
ATOM   1894  CA  ASP A 128      24.393   6.716 -12.843  1.00 85.40           C  
ATOM   1895  C   ASP A 128      23.965   6.649 -11.369  1.00 85.40           C  
ATOM   1896  CB  ASP A 128      24.091   8.065 -13.512  1.00 85.40           C  
ATOM   1897  O   ASP A 128      23.108   7.390 -10.883  1.00 85.40           O  
ATOM   1898  CG  ASP A 128      24.927   9.206 -12.916  1.00 85.40           C  
ATOM   1899  OD1 ASP A 128      25.904   8.908 -12.185  1.00 85.40           O  
ATOM   1900  OD2 ASP A 128      24.616  10.375 -13.230  1.00 85.40           O  
ATOM   1901  HA  ASP A 128      25.473   6.574 -12.874  1.00 85.40           H  
ATOM   1902  HB1 ASP A 128      24.312   7.986 -14.576  1.00 85.40           H  
ATOM   1903  HB2 ASP A 128      23.034   8.296 -13.376  1.00 85.40           H  
ATOM   1904  N   THR A 129      24.489   5.657 -10.645  1.00 84.12           N  
ATOM   1905  HN  THR A 129      25.063   4.956 -11.113  1.00  0.00           H  
ATOM   1906  CA  THR A 129      24.268   5.541  -9.200  1.00 84.12           C  
ATOM   1907  C   THR A 129      25.396   4.773  -8.506  1.00 84.12           C  
ATOM   1908  CB  THR A 129      22.898   4.911  -8.891  1.00 84.12           C  
ATOM   1909  O   THR A 129      25.871   3.768  -9.032  1.00 84.12           O  
ATOM   1910  CG2 THR A 129      22.729   3.465  -9.352  1.00 84.12           C  
ATOM   1911  OG1 THR A 129      22.633   4.959  -7.503  1.00 84.12           O  
ATOM   1912  HG1 THR A 129      22.738   5.859  -7.216  1.00  0.00           H  
ATOM   1913  HA  THR A 129      24.262   6.551  -8.790  1.00 84.12           H  
ATOM   1914  HB  THR A 129      22.138   5.509  -9.394  1.00 84.12           H  
ATOM   1915 1HG2 THR A 129      21.732   3.113  -9.088  1.00 84.12           H  
ATOM   1916 2HG2 THR A 129      23.476   2.838  -8.865  1.00 84.12           H  
ATOM   1917 3HG2 THR A 129      22.859   3.410 -10.433  1.00 84.12           H  
ATOM   1918  N   PRO A 130      25.817   5.187  -7.294  1.00 80.26           N  
ATOM   1919  CA  PRO A 130      26.740   4.399  -6.476  1.00 80.26           C  
ATOM   1920  C   PRO A 130      26.061   3.198  -5.791  1.00 80.26           C  
ATOM   1921  CB  PRO A 130      27.278   5.398  -5.447  1.00 80.26           C  
ATOM   1922  O   PRO A 130      26.744   2.357  -5.208  1.00 80.26           O  
ATOM   1923  CG  PRO A 130      26.108   6.360  -5.242  1.00 80.26           C  
ATOM   1924  CD  PRO A 130      25.490   6.447  -6.635  1.00 80.26           C  
ATOM   1925  HA  PRO A 130      27.561   4.043  -7.098  1.00 80.26           H  
ATOM   1926  HB1 PRO A 130      27.538   4.896  -4.515  1.00 80.26           H  
ATOM   1927  HB2 PRO A 130      28.152   5.923  -5.833  1.00 80.26           H  
ATOM   1928  HG1 PRO A 130      25.394   5.961  -4.521  1.00 80.26           H  
ATOM   1929  HG2 PRO A 130      26.457   7.336  -4.907  1.00 80.26           H  
ATOM   1930  HD1 PRO A 130      24.409   6.569  -6.564  1.00 80.26           H  
ATOM   1931  HD2 PRO A 130      25.915   7.285  -7.187  1.00 80.26           H  
ATOM   1932  N   GLY A 131      24.724   3.153  -5.778  1.00 85.16           N  
ATOM   1933  HN  GLY A 131      24.218   3.896  -6.260  1.00  0.00           H  
ATOM   1934  CA  GLY A 131      23.940   2.111  -5.120  1.00 85.16           C  
ATOM   1935  C   GLY A 131      23.546   0.969  -6.054  1.00 85.16           C  
ATOM   1936  O   GLY A 131      23.881   0.947  -7.232  1.00 85.16           O  
ATOM   1937  HA1 GLY A 131      24.530   1.700  -4.301  1.00 85.16           H  
ATOM   1938  HA2 GLY A 131      23.031   2.562  -4.723  1.00 85.16           H  
ATOM   1939  N   SER A 132      22.779   0.020  -5.520  1.00 91.34           N  
ATOM   1940  HN  SER A 132      22.635   0.012  -4.510  1.00  0.00           H  
ATOM   1941  CA  SER A 132      22.134  -1.014  -6.337  1.00 91.34           C  
ATOM   1942  C   SER A 132      20.649  -1.071  -6.029  1.00 91.34           C  
ATOM   1943  CB  SER A 132      22.786  -2.390  -6.164  1.00 91.34           C  
ATOM   1944  O   SER A 132      20.244  -1.065  -4.864  1.00 91.34           O  
ATOM   1945  OG  SER A 132      22.854  -2.746  -4.797  1.00 91.34           O  
ATOM   1946  HG  SER A 132      23.258  -3.599  -4.690  1.00  0.00           H  
ATOM   1947  HA  SER A 132      22.244  -0.725  -7.382  1.00 91.34           H  
ATOM   1948  HB1 SER A 132      22.196  -3.135  -6.698  1.00 91.34           H  
ATOM   1949  HB2 SER A 132      23.795  -2.362  -6.576  1.00 91.34           H  
ATOM   1950  N   SER A 133      19.848  -1.198  -7.080  1.00 92.75           N  
ATOM   1951  HN  SER A 133      20.271  -1.125  -8.005  1.00  0.00           H  
ATOM   1952  CA  SER A 133      18.412  -1.434  -7.016  1.00 92.75           C  
ATOM   1953  C   SER A 133      18.035  -2.695  -7.796  1.00 92.75           C  
ATOM   1954  CB  SER A 133      17.653  -0.191  -7.500  1.00 92.75           C  
ATOM   1955  O   SER A 133      18.825  -3.251  -8.562  1.00 92.75           O  
ATOM   1956  OG  SER A 133      17.619  -0.089  -8.905  1.00 92.75           O  
ATOM   1957  HG  SER A 133      17.149   0.680  -9.205  1.00  0.00           H  
ATOM   1958  HA  SER A 133      18.148  -1.598  -5.971  1.00 92.75           H  
ATOM   1959  HB1 SER A 133      16.629  -0.241  -7.129  1.00 92.75           H  
ATOM   1960  HB2 SER A 133      18.143   0.696  -7.098  1.00 92.75           H  
ATOM   1961  N   ILE A 134      16.794  -3.143  -7.625  1.00 93.12           N  
ATOM   1962  HN  ILE A 134      16.218  -2.706  -6.906  1.00  0.00           H  
ATOM   1963  CA  ILE A 134      16.210  -4.234  -8.418  1.00 93.12           C  
ATOM   1964  C   ILE A 134      16.292  -3.902  -9.917  1.00 93.12           C  
ATOM   1965  CB  ILE A 134      14.743  -4.443  -7.984  1.00 93.12           C  
ATOM   1966  O   ILE A 134      16.510  -4.788 -10.742  1.00 93.12           O  
ATOM   1967  CG1 ILE A 134      14.648  -4.852  -6.497  1.00 93.12           C  
ATOM   1968  CG2 ILE A 134      14.042  -5.521  -8.835  1.00 93.12           C  
ATOM   1969  CD1 ILE A 134      13.246  -4.610  -5.914  1.00 93.12           C  
ATOM   1970  HA  ILE A 134      16.770  -5.150  -8.227  1.00 93.12           H  
ATOM   1971  HB  ILE A 134      14.209  -3.502  -8.115  1.00 93.12           H  
ATOM   1972 1HG1 ILE A 134      14.886  -5.912  -6.409  1.00 93.12           H  
ATOM   1973 2HG1 ILE A 134      15.370  -4.269  -5.926  1.00 93.12           H  
ATOM   1974 1HG2 ILE A 134      13.012  -5.638  -8.498  1.00 93.12           H  
ATOM   1975 2HG2 ILE A 134      14.569  -6.469  -8.727  1.00 93.12           H  
ATOM   1976 3HG2 ILE A 134      14.049  -5.219  -9.882  1.00 93.12           H  
ATOM   1977 1HD1 ILE A 134      13.230  -4.913  -4.867  1.00 93.12           H  
ATOM   1978 2HD1 ILE A 134      12.514  -5.194  -6.472  1.00 93.12           H  
ATOM   1979 3HD1 ILE A 134      12.999  -3.551  -5.989  1.00 93.12           H  
ATOM   1980  N   VAL A 135      16.148  -2.619 -10.264  1.00 91.92           N  
ATOM   1981  HN  VAL A 135      15.969  -1.940  -9.525  1.00  0.00           H  
ATOM   1982  CA  VAL A 135      16.232  -2.130 -11.643  1.00 91.92           C  
ATOM   1983  C   VAL A 135      17.636  -2.317 -12.191  1.00 91.92           C  
ATOM   1984  CB  VAL A 135      15.836  -0.647 -11.744  1.00 91.92           C  
ATOM   1985  O   VAL A 135      17.777  -2.895 -13.264  1.00 91.92           O  
ATOM   1986  CG1 VAL A 135      15.905  -0.135 -13.183  1.00 91.92           C  
ATOM   1987  CG2 VAL A 135      14.416  -0.435 -11.232  1.00 91.92           C  
ATOM   1988  HA  VAL A 135      15.544  -2.712 -12.256  1.00 91.92           H  
ATOM   1989  HB  VAL A 135      16.520  -0.060 -11.131  1.00 91.92           H  
ATOM   1990 1HG1 VAL A 135      15.618   0.916 -13.209  1.00 91.92           H  
ATOM   1991 2HG1 VAL A 135      15.224  -0.713 -13.808  1.00 91.92           H  
ATOM   1992 3HG1 VAL A 135      16.922  -0.243 -13.559  1.00 91.92           H  
ATOM   1993 1HG2 VAL A 135      14.154   0.620 -11.312  1.00 91.92           H  
ATOM   1994 2HG2 VAL A 135      14.355  -0.746 -10.189  1.00 91.92           H  
ATOM   1995 3HG2 VAL A 135      13.722  -1.027 -11.829  1.00 91.92           H  
ATOM   1996  N   THR A 136      18.656  -1.875 -11.447  1.00 91.91           N  
ATOM   1997  HN  THR A 136      18.459  -1.477 -10.529  1.00  0.00           H  
ATOM   1998  CA  THR A 136      20.050  -1.942 -11.906  1.00 91.91           C  
ATOM   1999  C   THR A 136      20.555  -3.377 -11.998  1.00 91.91           C  
ATOM   2000  CB  THR A 136      21.000  -1.130 -11.011  1.00 91.91           C  
ATOM   2001  O   THR A 136      21.372  -3.691 -12.853  1.00 91.91           O  
ATOM   2002  CG2 THR A 136      20.603   0.340 -10.917  1.00 91.91           C  
ATOM   2003  OG1 THR A 136      21.019  -1.636  -9.692  1.00 91.91           O  
ATOM   2004  HG1 THR A 136      21.606  -1.134  -9.139  1.00  0.00           H  
ATOM   2005  HA  THR A 136      20.090  -1.512 -12.907  1.00 91.91           H  
ATOM   2006  HB  THR A 136      22.007  -1.194 -11.423  1.00 91.91           H  
ATOM   2007 1HG2 THR A 136      21.307   0.867 -10.273  1.00 91.91           H  
ATOM   2008 2HG2 THR A 136      19.600   0.420 -10.499  1.00 91.91           H  
ATOM   2009 3HG2 THR A 136      20.618   0.785 -11.912  1.00 91.91           H  
ATOM   2010  N   GLU A 137      20.078  -4.261 -11.119  1.00 91.84           N  
ATOM   2011  HN  GLU A 137      19.372  -3.956 -10.449  1.00  0.00           H  
ATOM   2012  CA  GLU A 137      20.532  -5.651 -11.083  1.00 91.84           C  
ATOM   2013  C   GLU A 137      19.878  -6.525 -12.164  1.00 91.84           C  
ATOM   2014  CB  GLU A 137      20.290  -6.210  -9.676  1.00 91.84           C  
ATOM   2015  O   GLU A 137      20.548  -7.351 -12.781  1.00 91.84           O  
ATOM   2016  CG  GLU A 137      21.049  -7.524  -9.493  1.00 91.84           C  
ATOM   2017  CD  GLU A 137      20.887  -8.092  -8.089  1.00 91.84           C  
ATOM   2018  OE1 GLU A 137      20.651  -9.307  -7.974  1.00 91.84           O  
ATOM   2019  OE2 GLU A 137      21.021  -7.368  -7.078  1.00 91.84           O  
ATOM   2020  HA  GLU A 137      21.607  -5.653 -11.260  1.00 91.84           H  
ATOM   2021  HB1 GLU A 137      20.637  -5.488  -8.937  1.00 91.84           H  
ATOM   2022  HB2 GLU A 137      19.224  -6.388  -9.538  1.00 91.84           H  
ATOM   2023  HG1 GLU A 137      20.670  -8.251 -10.211  1.00 91.84           H  
ATOM   2024  HG2 GLU A 137      22.108  -7.346  -9.679  1.00 91.84           H  
ATOM   2025  N   PHE A 138      18.577  -6.342 -12.420  1.00 93.10           N  
ATOM   2026  HN  PHE A 138      18.080  -5.611 -11.911  1.00  0.00           H  
ATOM   2027  CA  PHE A 138      17.829  -7.144 -13.399  1.00 93.10           C  
ATOM   2028  C   PHE A 138      17.565  -6.424 -14.727  1.00 93.10           C  
ATOM   2029  CB  PHE A 138      16.545  -7.692 -12.763  1.00 93.10           C  
ATOM   2030  O   PHE A 138      16.847  -6.961 -15.570  1.00 93.10           O  
ATOM   2031  CG  PHE A 138      16.779  -8.652 -11.617  1.00 93.10           C  
ATOM   2032  CD1 PHE A 138      17.340  -9.919 -11.862  1.00 93.10           C  
ATOM   2033  CD2 PHE A 138      16.466  -8.270 -10.301  1.00 93.10           C  
ATOM   2034  CE1 PHE A 138      17.589 -10.796 -10.792  1.00 93.10           C  
ATOM   2035  CE2 PHE A 138      16.692  -9.156  -9.234  1.00 93.10           C  
ATOM   2036  CZ  PHE A 138      17.252 -10.421  -9.480  1.00 93.10           C  
ATOM   2037  HA  PHE A 138      18.452  -8.007 -13.633  1.00 93.10           H  
ATOM   2038  HB1 PHE A 138      15.963  -6.850 -12.389  1.00 93.10           H  
ATOM   2039  HB2 PHE A 138      15.977  -8.213 -13.534  1.00 93.10           H  
ATOM   2040  HD1 PHE A 138      17.581 -10.220 -12.881  1.00 93.10           H  
ATOM   2041  HD2 PHE A 138      16.046  -7.283 -10.107  1.00 93.10           H  
ATOM   2042  HE1 PHE A 138      18.044 -11.768 -10.980  1.00 93.10           H  
ATOM   2043  HE2 PHE A 138      16.433  -8.862  -8.217  1.00 93.10           H  
ATOM   2044  HZ  PHE A 138      17.425 -11.111  -8.654  1.00 93.10           H  
ATOM   2045  N   ASN A 139      18.141  -5.238 -14.931  1.00 92.26           N  
ATOM   2046  HN  ASN A 139      18.741  -4.875 -14.190  1.00  0.00           H  
ATOM   2047  CA  ASN A 139      17.982  -4.416 -16.131  1.00 92.26           C  
ATOM   2048  C   ASN A 139      16.520  -4.099 -16.489  1.00 92.26           C  
ATOM   2049  CB  ASN A 139      18.825  -4.996 -17.279  1.00 92.26           C  
ATOM   2050  O   ASN A 139      16.100  -4.215 -17.640  1.00 92.26           O  
ATOM   2051  CG  ASN A 139      20.305  -4.943 -16.966  1.00 92.26           C  
ATOM   2052  ND2 ASN A 139      21.029  -6.013 -17.182  1.00 92.26           N  
ATOM   2053 1HD2 ASN A 139      22.026  -5.977 -16.971  1.00  0.00           H  
ATOM   2054 2HD2 ASN A 139      20.588  -6.866 -17.525  1.00  0.00           H  
ATOM   2055  OD1 ASN A 139      20.832  -3.924 -16.557  1.00 92.26           O  
ATOM   2056  HA  ASN A 139      18.438  -3.456 -15.890  1.00 92.26           H  
ATOM   2057  HB1 ASN A 139      18.535  -6.034 -17.441  1.00 92.26           H  
ATOM   2058  HB2 ASN A 139      18.634  -4.419 -18.184  1.00 92.26           H  
ATOM   2059  N   LEU A 140      15.730  -3.699 -15.488  1.00 91.28           N  
ATOM   2060  HN  LEU A 140      16.154  -3.553 -14.572  1.00  0.00           H  
ATOM   2061  CA  LEU A 140      14.287  -3.456 -15.627  1.00 91.28           C  
ATOM   2062  C   LEU A 140      13.978  -2.030 -16.104  1.00 91.28           C  
ATOM   2063  CB  LEU A 140      13.536  -3.800 -14.328  1.00 91.28           C  
ATOM   2064  O   LEU A 140      13.214  -1.310 -15.466  1.00 91.28           O  
ATOM   2065  CG  LEU A 140      13.839  -5.175 -13.721  1.00 91.28           C  
ATOM   2066  CD1 LEU A 140      12.942  -5.378 -12.498  1.00 91.28           C  
ATOM   2067  CD2 LEU A 140      13.592  -6.327 -14.694  1.00 91.28           C  
ATOM   2068  HA  LEU A 140      13.922  -4.136 -16.396  1.00 91.28           H  
ATOM   2069  HB1 LEU A 140      13.791  -3.044 -13.585  1.00 91.28           H  
ATOM   2070  HB2 LEU A 140      12.468  -3.757 -14.539  1.00 91.28           H  
ATOM   2071  HG  LEU A 140      14.881  -5.199 -13.403  1.00 91.28           H  
ATOM   2072 1HD1 LEU A 140      13.146  -6.353 -12.055  1.00 91.28           H  
ATOM   2073 2HD1 LEU A 140      11.896  -5.329 -12.802  1.00 91.28           H  
ATOM   2074 3HD1 LEU A 140      13.144  -4.597 -11.765  1.00 91.28           H  
ATOM   2075 1HD2 LEU A 140      13.825  -7.273 -14.205  1.00 91.28           H  
ATOM   2076 2HD2 LEU A 140      14.229  -6.206 -15.571  1.00 91.28           H  
ATOM   2077 3HD2 LEU A 140      12.546  -6.325 -15.002  1.00 91.28           H  
ATOM   2078  N   VAL A 141      14.585  -1.605 -17.207  1.00 88.16           N  
ATOM   2079  HN  VAL A 141      15.234  -2.240 -17.672  1.00  0.00           H  
ATOM   2080  CA  VAL A 141      14.377  -0.273 -17.798  1.00 88.16           C  
ATOM   2081  C   VAL A 141      13.715  -0.365 -19.171  1.00 88.16           C  
ATOM   2082  CB  VAL A 141      15.678   0.547 -17.843  1.00 88.16           C  
ATOM   2083  O   VAL A 141      13.636  -1.439 -19.772  1.00 88.16           O  
ATOM   2084  CG1 VAL A 141      16.174   0.875 -16.434  1.00 88.16           C  
ATOM   2085  CG2 VAL A 141      16.798  -0.151 -18.612  1.00 88.16           C  
ATOM   2086  HA  VAL A 141      13.686   0.261 -17.146  1.00 88.16           H  
ATOM   2087  HB  VAL A 141      15.462   1.488 -18.349  1.00 88.16           H  
ATOM   2088 1HG1 VAL A 141      17.095   1.455 -16.498  1.00 88.16           H  
ATOM   2089 2HG1 VAL A 141      16.365  -0.051 -15.891  1.00 88.16           H  
ATOM   2090 3HG1 VAL A 141      15.416   1.455 -15.907  1.00 88.16           H  
ATOM   2091 1HG2 VAL A 141      17.689   0.477 -18.608  1.00 88.16           H  
ATOM   2092 2HG2 VAL A 141      16.481  -0.324 -19.640  1.00 88.16           H  
ATOM   2093 3HG2 VAL A 141      17.025  -1.106 -18.137  1.00 88.16           H  
ATOM   2094  N   CYS A 142      13.206   0.761 -19.675  1.00 86.02           N  
ATOM   2095  HN  CYS A 142      13.196   1.591 -19.082  1.00  0.00           H  
ATOM   2096  CA  CYS A 142      12.660   0.875 -21.030  1.00 86.02           C  
ATOM   2097  C   CYS A 142      11.583  -0.186 -21.326  1.00 86.02           C  
ATOM   2098  CB  CYS A 142      13.841   0.897 -22.010  1.00 86.02           C  
ATOM   2099  O   CYS A 142      10.544  -0.190 -20.667  1.00 86.02           O  
ATOM   2100  SG  CYS A 142      15.028   2.197 -21.613  1.00 86.02           S  
ATOM   2101  HA  CYS A 142      12.174   1.848 -21.096  1.00 86.02           H  
ATOM   2102  HB1 CYS A 142      14.349  -0.067 -21.970  1.00 86.02           H  
ATOM   2103  HB2 CYS A 142      13.459   1.065 -23.017  1.00 86.02           H  
ATOM   2104  N   ALA A 143      11.816  -1.113 -22.264  1.00 85.96           N  
ATOM   2105  HN  ALA A 143      12.702  -1.077 -22.769  1.00  0.00           H  
ATOM   2106  CA  ALA A 143      10.866  -2.178 -22.605  1.00 85.96           C  
ATOM   2107  C   ALA A 143      10.528  -3.107 -21.421  1.00 85.96           C  
ATOM   2108  CB  ALA A 143      11.455  -2.984 -23.768  1.00 85.96           C  
ATOM   2109  O   ALA A 143       9.443  -3.684 -21.380  1.00 85.96           O  
ATOM   2110  HA  ALA A 143       9.942  -1.713 -22.947  1.00 85.96           H  
ATOM   2111  HB1 ALA A 143      10.767  -3.784 -24.042  1.00 85.96           H  
ATOM   2112  HB2 ALA A 143      12.410  -3.414 -23.466  1.00 85.96           H  
ATOM   2113  HB3 ALA A 143      11.608  -2.328 -24.625  1.00 85.96           H  
ATOM   2114  N   ASP A 144      11.430  -3.222 -20.446  1.00 88.89           N  
ATOM   2115  HN  ASP A 144      12.264  -2.637 -20.503  1.00  0.00           H  
ATOM   2116  CA  ASP A 144      11.312  -4.124 -19.302  1.00 88.89           C  
ATOM   2117  C   ASP A 144      10.894  -3.431 -17.999  1.00 88.89           C  
ATOM   2118  CB  ASP A 144      12.621  -4.919 -19.171  1.00 88.89           C  
ATOM   2119  O   ASP A 144      10.716  -4.097 -16.981  1.00 88.89           O  
ATOM   2120  CG  ASP A 144      12.622  -6.206 -19.999  1.00 88.89           C  
ATOM   2121  OD1 ASP A 144      11.532  -6.721 -20.341  1.00 88.89           O  
ATOM   2122  OD2 ASP A 144      13.651  -6.906 -20.040  1.00 88.89           O  
ATOM   2123  HA  ASP A 144      10.528  -4.842 -19.544  1.00 88.89           H  
ATOM   2124  HB1 ASP A 144      13.445  -4.289 -19.506  1.00 88.89           H  
ATOM   2125  HB2 ASP A 144      12.766  -5.180 -18.123  1.00 88.89           H  
ATOM   2126  N   SER A 145      10.624  -2.124 -18.020  1.00 87.17           N  
ATOM   2127  HN  SER A 145      10.708  -1.628 -18.907  1.00  0.00           H  
ATOM   2128  CA  SER A 145      10.210  -1.358 -16.828  1.00 87.17           C  
ATOM   2129  C   SER A 145       8.924  -1.867 -16.151  1.00 87.17           C  
ATOM   2130  CB  SER A 145      10.114   0.134 -17.171  1.00 87.17           C  
ATOM   2131  O   SER A 145       8.722  -1.665 -14.960  1.00 87.17           O  
ATOM   2132  OG  SER A 145       9.356   0.317 -18.349  1.00 87.17           O  
ATOM   2133  HG  SER A 145       9.297   1.241 -18.561  1.00  0.00           H  
ATOM   2134  HA  SER A 145      11.011  -1.460 -16.096  1.00 87.17           H  
ATOM   2135  HB1 SER A 145       9.633   0.662 -16.348  1.00 87.17           H  
ATOM   2136  HB2 SER A 145      11.117   0.533 -17.323  1.00 87.17           H  
ATOM   2137  N   TRP A 146       8.076  -2.633 -16.851  1.00 89.57           N  
ATOM   2138  HN  TRP A 146       8.363  -2.940 -17.781  1.00  0.00           H  
ATOM   2139  CA  TRP A 146       6.746  -3.061 -16.355  1.00 89.57           C  
ATOM   2140  C   TRP A 146       6.911  -4.215 -15.392  1.00 89.57           C  
ATOM   2141  CB  TRP A 146       5.789  -3.537 -17.469  1.00 89.57           C  
ATOM   2142  O   TRP A 146       6.018  -4.514 -14.608  1.00 89.57           O  
ATOM   2143  CG  TRP A 146       6.353  -4.621 -18.321  1.00 89.57           C  
ATOM   2144  CD1 TRP A 146       7.182  -4.494 -19.382  1.00 89.57           C  
ATOM   2145  CD2 TRP A 146       6.157  -6.046 -18.131  1.00 89.57           C  
ATOM   2146  CE2 TRP A 146       6.936  -6.745 -19.098  1.00 89.57           C  
ATOM   2147  CE3 TRP A 146       5.388  -6.805 -17.227  1.00 89.57           C  
ATOM   2148  NE1 TRP A 146       7.557  -5.748 -19.825  1.00 89.57           N  
ATOM   2149  HE1 TRP A 146       8.209  -5.916 -20.591  1.00  0.00           H  
ATOM   2150  CH2 TRP A 146       6.160  -8.877 -18.259  1.00 89.57           C  
ATOM   2151  CZ2 TRP A 146       6.956  -8.145 -19.158  1.00 89.57           C  
ATOM   2152  CZ3 TRP A 146       5.372  -8.207 -17.309  1.00 89.57           C  
ATOM   2153  HA  TRP A 146       6.283  -2.227 -15.827  1.00 89.57           H  
ATOM   2154  HB1 TRP A 146       4.875  -3.906 -17.003  1.00 89.57           H  
ATOM   2155  HB2 TRP A 146       5.554  -2.685 -18.107  1.00 89.57           H  
ATOM   2156  HD1 TRP A 146       7.504  -3.549 -19.820  1.00 89.57           H  
ATOM   2157  HE3 TRP A 146       4.802  -6.301 -16.459  1.00 89.57           H  
ATOM   2158  HH2 TRP A 146       6.155  -9.966 -18.300  1.00 89.57           H  
ATOM   2159  HZ2 TRP A 146       7.579  -8.659 -19.890  1.00 89.57           H  
ATOM   2160  HZ3 TRP A 146       4.742  -8.780 -16.629  1.00 89.57           H  
ATOM   2161  N   LYS A 147       8.066  -4.875 -15.452  1.00 92.03           N  
ATOM   2162  HN  LYS A 147       8.704  -4.657 -16.218  1.00  0.00           H  
ATOM   2163  CA  LYS A 147       8.470  -5.884 -14.494  1.00 92.03           C  
ATOM   2164  C   LYS A 147       8.595  -5.259 -13.099  1.00 92.03           C  
ATOM   2165  CB  LYS A 147       9.782  -6.491 -15.004  1.00 92.03           C  
ATOM   2166  O   LYS A 147       8.274  -5.911 -12.106  1.00 92.03           O  
ATOM   2167  CG  LYS A 147       9.593  -7.329 -16.286  1.00 92.03           C  
ATOM   2168  CD  LYS A 147      10.946  -7.812 -16.826  1.00 92.03           C  
ATOM   2169  CE  LYS A 147      10.789  -8.704 -18.062  1.00 92.03           C  
ATOM   2170  NZ  LYS A 147      12.088  -8.915 -18.754  1.00 92.03           N1+
ATOM   2171  HZ1 LYS A 147      11.983  -9.509 -19.577  1.00  0.00           H  
ATOM   2172  HZ2 LYS A 147      12.794  -9.283 -18.116  1.00  0.00           H  
ATOM   2173  HZ3 LYS A 147      12.533  -8.028 -18.989  1.00  0.00           H  
ATOM   2174  HA  LYS A 147       7.710  -6.664 -14.463  1.00 92.03           H  
ATOM   2175  HB1 LYS A 147      10.481  -5.682 -15.217  1.00 92.03           H  
ATOM   2176  HB2 LYS A 147      10.195  -7.133 -14.226  1.00 92.03           H  
ATOM   2177  HG1 LYS A 147       8.970  -8.194 -16.059  1.00 92.03           H  
ATOM   2178  HG2 LYS A 147       9.104  -6.717 -17.044  1.00 92.03           H  
ATOM   2179  HD1 LYS A 147      11.548  -6.943 -17.094  1.00 92.03           H  
ATOM   2180  HD2 LYS A 147      11.453  -8.379 -16.046  1.00 92.03           H  
ATOM   2181  HE1 LYS A 147      10.392  -9.671 -17.752  1.00 92.03           H  
ATOM   2182  HE2 LYS A 147      10.093  -8.230 -18.754  1.00 92.03           H  
ATOM   2183  N   LEU A 148       8.972  -3.988 -12.980  1.00 90.49           N  
ATOM   2184  HN  LEU A 148       9.275  -3.472 -13.806  1.00  0.00           H  
ATOM   2185  CA  LEU A 148       8.956  -3.325 -11.679  1.00 90.49           C  
ATOM   2186  C   LEU A 148       7.524  -3.095 -11.172  1.00 90.49           C  
ATOM   2187  CB  LEU A 148       9.759  -2.030 -11.776  1.00 90.49           C  
ATOM   2188  O   LEU A 148       7.210  -3.409 -10.022  1.00 90.49           O  
ATOM   2189  CG  LEU A 148      10.013  -1.481 -10.365  1.00 90.49           C  
ATOM   2190  CD1 LEU A 148      11.465  -1.084 -10.245  1.00 90.49           C  
ATOM   2191  CD2 LEU A 148       9.132  -0.279 -10.030  1.00 90.49           C  
ATOM   2192  HA  LEU A 148       9.461  -3.977 -10.966  1.00 90.49           H  
ATOM   2193  HB1 LEU A 148      10.712  -2.229 -12.266  1.00 90.49           H  
ATOM   2194  HB2 LEU A 148       9.198  -1.297 -12.356  1.00 90.49           H  
ATOM   2195  HG  LEU A 148       9.809  -2.272  -9.643  1.00 90.49           H  
ATOM   2196 1HD1 LEU A 148      11.654  -0.693  -9.245  1.00 90.49           H  
ATOM   2197 2HD1 LEU A 148      11.695  -0.317 -10.984  1.00 90.49           H  
ATOM   2198 3HD1 LEU A 148      12.096  -1.956 -10.419  1.00 90.49           H  
ATOM   2199 1HD2 LEU A 148       9.356   0.066  -9.021  1.00 90.49           H  
ATOM   2200 2HD2 LEU A 148       8.083  -0.569 -10.090  1.00 90.49           H  
ATOM   2201 3HD2 LEU A 148       9.328   0.525 -10.740  1.00 90.49           H  
ATOM   2202  N   ASP A 149       6.631  -2.652 -12.056  1.00 91.12           N  
ATOM   2203  HN  ASP A 149       6.956  -2.421 -12.995  1.00  0.00           H  
ATOM   2204  CA  ASP A 149       5.204  -2.478 -11.753  1.00 91.12           C  
ATOM   2205  C   ASP A 149       4.565  -3.807 -11.331  1.00 91.12           C  
ATOM   2206  CB  ASP A 149       4.447  -1.930 -12.979  1.00 91.12           C  
ATOM   2207  O   ASP A 149       3.843  -3.889 -10.330  1.00 91.12           O  
ATOM   2208  CG  ASP A 149       5.086  -0.702 -13.625  1.00 91.12           C  
ATOM   2209  OD1 ASP A 149       5.753   0.041 -12.882  1.00 91.12           O  
ATOM   2210  OD2 ASP A 149       4.909  -0.544 -14.859  1.00 91.12           O  
ATOM   2211  HA  ASP A 149       5.105  -1.766 -10.934  1.00 91.12           H  
ATOM   2212  HB1 ASP A 149       4.396  -2.720 -13.728  1.00 91.12           H  
ATOM   2213  HB2 ASP A 149       3.439  -1.662 -12.664  1.00 91.12           H  
ATOM   2214  N   LEU A 150       4.884  -4.880 -12.063  1.00 93.86           N  
ATOM   2215  HN  LEU A 150       5.471  -4.735 -12.884  1.00  0.00           H  
ATOM   2216  CA  LEU A 150       4.453  -6.242 -11.772  1.00 93.86           C  
ATOM   2217  C   LEU A 150       4.955  -6.700 -10.402  1.00 93.86           C  
ATOM   2218  CB  LEU A 150       4.940  -7.189 -12.886  1.00 93.86           C  
ATOM   2219  O   LEU A 150       4.210  -7.347  -9.675  1.00 93.86           O  
ATOM   2220  CG  LEU A 150       4.548  -8.662 -12.649  1.00 93.86           C  
ATOM   2221  CD1 LEU A 150       3.029  -8.859 -12.669  1.00 93.86           C  
ATOM   2222  CD2 LEU A 150       5.156  -9.569 -13.715  1.00 93.86           C  
ATOM   2223  HA  LEU A 150       3.363  -6.260 -11.760  1.00 93.86           H  
ATOM   2224  HB1 LEU A 150       4.506  -6.863 -13.831  1.00 93.86           H  
ATOM   2225  HB2 LEU A 150       6.027  -7.125 -12.944  1.00 93.86           H  
ATOM   2226  HG  LEU A 150       4.926  -8.970 -11.674  1.00 93.86           H  
ATOM   2227 1HD1 LEU A 150       2.796  -9.910 -12.498  1.00 93.86           H  
ATOM   2228 2HD1 LEU A 150       2.635  -8.553 -13.638  1.00 93.86           H  
ATOM   2229 3HD1 LEU A 150       2.573  -8.254 -11.885  1.00 93.86           H  
ATOM   2230 1HD2 LEU A 150       4.864 -10.602 -13.524  1.00 93.86           H  
ATOM   2231 2HD2 LEU A 150       6.243  -9.488 -13.685  1.00 93.86           H  
ATOM   2232 3HD2 LEU A 150       4.797  -9.266 -14.698  1.00 93.86           H  
ATOM   2233  N   PHE A 151       6.180  -6.345 -10.014  1.00 94.16           N  
ATOM   2234  HN  PHE A 151       6.750  -5.784 -10.648  1.00  0.00           H  
ATOM   2235  CA  PHE A 151       6.740  -6.725  -8.720  1.00 94.16           C  
ATOM   2236  C   PHE A 151       5.921  -6.174  -7.544  1.00 94.16           C  
ATOM   2237  CB  PHE A 151       8.209  -6.296  -8.665  1.00 94.16           C  
ATOM   2238  O   PHE A 151       5.588  -6.921  -6.618  1.00 94.16           O  
ATOM   2239  CG  PHE A 151       8.869  -6.595  -7.343  1.00 94.16           C  
ATOM   2240  CD1 PHE A 151       8.891  -5.613  -6.338  1.00 94.16           C  
ATOM   2241  CD2 PHE A 151       9.442  -7.855  -7.111  1.00 94.16           C  
ATOM   2242  CE1 PHE A 151       9.527  -5.871  -5.112  1.00 94.16           C  
ATOM   2243  CE2 PHE A 151      10.041  -8.125  -5.872  1.00 94.16           C  
ATOM   2244  CZ  PHE A 151      10.106  -7.127  -4.884  1.00 94.16           C  
ATOM   2245  HA  PHE A 151       6.713  -7.813  -8.657  1.00 94.16           H  
ATOM   2246  HB1 PHE A 151       8.753  -6.822  -9.450  1.00 94.16           H  
ATOM   2247  HB2 PHE A 151       8.262  -5.222  -8.843  1.00 94.16           H  
ATOM   2248  HD1 PHE A 151       8.413  -4.648  -6.510  1.00 94.16           H  
ATOM   2249  HD2 PHE A 151       9.422  -8.619  -7.889  1.00 94.16           H  
ATOM   2250  HE1 PHE A 151       9.570  -5.099  -4.343  1.00 94.16           H  
ATOM   2251  HE2 PHE A 151      10.458  -9.113  -5.674  1.00 94.16           H  
ATOM   2252  HZ  PHE A 151      10.608  -7.330  -3.938  1.00 94.16           H  
ATOM   2253  N   GLN A 152       5.526  -4.899  -7.596  1.00 92.89           N  
ATOM   2254  HN  GLN A 152       5.847  -4.310  -8.364  1.00  0.00           H  
ATOM   2255  CA  GLN A 152       4.643  -4.326  -6.576  1.00 92.89           C  
ATOM   2256  C   GLN A 152       3.212  -4.872  -6.687  1.00 92.89           C  
ATOM   2257  CB  GLN A 152       4.688  -2.795  -6.671  1.00 92.89           C  
ATOM   2258  O   GLN A 152       2.558  -5.139  -5.678  1.00 92.89           O  
ATOM   2259  CG  GLN A 152       3.913  -2.094  -5.542  1.00 92.89           C  
ATOM   2260  CD  GLN A 152       4.439  -2.363  -4.127  1.00 92.89           C  
ATOM   2261  NE2 GLN A 152       3.696  -1.945  -3.125  1.00 92.89           N  
ATOM   2262 1HE2 GLN A 152       4.046  -2.124  -2.184  1.00  0.00           H  
ATOM   2263 2HE2 GLN A 152       2.809  -1.480  -3.320  1.00  0.00           H  
ATOM   2264  OE1 GLN A 152       5.508  -2.924  -3.892  1.00 92.89           O  
ATOM   2265  HA  GLN A 152       5.034  -4.611  -5.599  1.00 92.89           H  
ATOM   2266  HB1 GLN A 152       5.729  -2.476  -6.626  1.00 92.89           H  
ATOM   2267  HB2 GLN A 152       4.256  -2.495  -7.626  1.00 92.89           H  
ATOM   2268  HG1 GLN A 152       3.956  -1.019  -5.720  1.00 92.89           H  
ATOM   2269  HG2 GLN A 152       2.877  -2.428  -5.586  1.00 92.89           H  
ATOM   2270  N   SER A 153       2.737  -5.113  -7.906  1.00 94.38           N  
ATOM   2271  HN  SER A 153       3.325  -4.891  -8.709  1.00  0.00           H  
ATOM   2272  CA  SER A 153       1.409  -5.682  -8.150  1.00 94.38           C  
ATOM   2273  C   SER A 153       1.278  -7.109  -7.616  1.00 94.38           C  
ATOM   2274  CB  SER A 153       1.103  -5.649  -9.642  1.00 94.38           C  
ATOM   2275  O   SER A 153       0.240  -7.454  -7.059  1.00 94.38           O  
ATOM   2276  OG  SER A 153       1.190  -4.316 -10.084  1.00 94.38           O  
ATOM   2277  HG  SER A 153       0.999  -4.295 -11.014  1.00  0.00           H  
ATOM   2278  HA  SER A 153       0.674  -5.060  -7.639  1.00 94.38           H  
ATOM   2279  HB1 SER A 153       1.826  -6.263 -10.180  1.00 94.38           H  
ATOM   2280  HB2 SER A 153       0.098  -6.031  -9.820  1.00 94.38           H  
ATOM   2281  N   CYS A 154       2.335  -7.921  -7.699  1.00 95.52           N  
ATOM   2282  HN  CYS A 154       3.152  -7.588  -8.211  1.00  0.00           H  
ATOM   2283  CA  CYS A 154       2.400  -9.256  -7.105  1.00 95.52           C  
ATOM   2284  C   CYS A 154       2.270  -9.211  -5.579  1.00 95.52           C  
ATOM   2285  CB  CYS A 154       3.721  -9.929  -7.504  1.00 95.52           C  
ATOM   2286  O   CYS A 154       1.580 -10.054  -5.008  1.00 95.52           O  
ATOM   2287  SG  CYS A 154       3.596 -10.570  -9.196  1.00 95.52           S  
ATOM   2288  HA  CYS A 154       1.577  -9.850  -7.503  1.00 95.52           H  
ATOM   2289  HB1 CYS A 154       4.529  -9.199  -7.452  1.00 95.52           H  
ATOM   2290  HB2 CYS A 154       3.929 -10.752  -6.820  1.00 95.52           H  
ATOM   2291  HG  CYS A 154       2.604 -11.468  -9.262  1.00 95.52           H  
ATOM   2292  N   LEU A 155       2.873  -8.220  -4.911  1.00 95.04           N  
ATOM   2293  HN  LEU A 155       3.484  -7.580  -5.418  1.00  0.00           H  
ATOM   2294  CA  LEU A 155       2.680  -8.030  -3.472  1.00 95.04           C  
ATOM   2295  C   LEU A 155       1.203  -7.752  -3.149  1.00 95.04           C  
ATOM   2296  CB  LEU A 155       3.568  -6.880  -2.970  1.00 95.04           C  
ATOM   2297  O   LEU A 155       0.628  -8.418  -2.290  1.00 95.04           O  
ATOM   2298  CG  LEU A 155       3.476  -6.694  -1.444  1.00 95.04           C  
ATOM   2299  CD1 LEU A 155       4.353  -7.701  -0.700  1.00 95.04           C  
ATOM   2300  CD2 LEU A 155       3.884  -5.274  -1.073  1.00 95.04           C  
ATOM   2301  HA  LEU A 155       2.979  -8.945  -2.960  1.00 95.04           H  
ATOM   2302  HB1 LEU A 155       4.603  -7.095  -3.235  1.00 95.04           H  
ATOM   2303  HB2 LEU A 155       3.253  -5.956  -3.455  1.00 95.04           H  
ATOM   2304  HG  LEU A 155       2.441  -6.847  -1.139  1.00 95.04           H  
ATOM   2305 1HD1 LEU A 155       4.262  -7.539   0.374  1.00 95.04           H  
ATOM   2306 2HD1 LEU A 155       5.393  -7.570  -1.000  1.00 95.04           H  
ATOM   2307 3HD1 LEU A 155       4.030  -8.714  -0.943  1.00 95.04           H  
ATOM   2308 1HD2 LEU A 155       3.817  -5.147   0.007  1.00 95.04           H  
ATOM   2309 2HD2 LEU A 155       3.218  -4.564  -1.564  1.00 95.04           H  
ATOM   2310 3HD2 LEU A 155       4.909  -5.094  -1.397  1.00 95.04           H  
ATOM   2311  N   ASN A 156       0.583  -6.810  -3.864  1.00 94.16           N  
ATOM   2312  HN  ASN A 156       1.110  -6.332  -4.595  1.00  0.00           H  
ATOM   2313  CA  ASN A 156      -0.816  -6.428  -3.651  1.00 94.16           C  
ATOM   2314  C   ASN A 156      -1.800  -7.555  -4.028  1.00 94.16           C  
ATOM   2315  CB  ASN A 156      -1.084  -5.118  -4.414  1.00 94.16           C  
ATOM   2316  O   ASN A 156      -2.797  -7.768  -3.340  1.00 94.16           O  
ATOM   2317  CG  ASN A 156      -0.449  -3.913  -3.737  1.00 94.16           C  
ATOM   2318  ND2 ASN A 156       0.052  -2.947  -4.465  1.00 94.16           N  
ATOM   2319 1HD2 ASN A 156       0.478  -2.139  -4.011  1.00  0.00           H  
ATOM   2320 2HD2 ASN A 156       0.057  -3.053  -5.479  1.00  0.00           H  
ATOM   2321  OD1 ASN A 156      -0.455  -3.786  -2.527  1.00 94.16           O  
ATOM   2322  HA  ASN A 156      -0.943  -6.222  -2.588  1.00 94.16           H  
ATOM   2323  HB1 ASN A 156      -0.676  -5.209  -5.421  1.00 94.16           H  
ATOM   2324  HB2 ASN A 156      -2.161  -4.960  -4.471  1.00 94.16           H  
ATOM   2325  N   ALA A 157      -1.493  -8.350  -5.055  1.00 94.83           N  
ATOM   2326  HN  ALA A 157      -0.712  -8.087  -5.656  1.00  0.00           H  
ATOM   2327  CA  ALA A 157      -2.223  -9.580  -5.360  1.00 94.83           C  
ATOM   2328  C   ALA A 157      -2.103 -10.592  -4.212  1.00 94.83           C  
ATOM   2329  CB  ALA A 157      -1.699 -10.151  -6.682  1.00 94.83           C  
ATOM   2330  O   ALA A 157      -3.095 -11.202  -3.810  1.00 94.83           O  
ATOM   2331  HA  ALA A 157      -3.276  -9.330  -5.488  1.00 94.83           H  
ATOM   2332  HB1 ALA A 157      -2.236 -11.069  -6.920  1.00 94.83           H  
ATOM   2333  HB2 ALA A 157      -0.635 -10.367  -6.589  1.00 94.83           H  
ATOM   2334  HB3 ALA A 157      -1.853  -9.423  -7.479  1.00 94.83           H  
ATOM   2335  N   GLY A 158      -0.909 -10.714  -3.628  1.00 95.09           N  
ATOM   2336  HN  GLY A 158      -0.108 -10.261  -4.067  1.00  0.00           H  
ATOM   2337  CA  GLY A 158      -0.690 -11.460  -2.397  1.00 95.09           C  
ATOM   2338  C   GLY A 158      -1.565 -10.949  -1.252  1.00 95.09           C  
ATOM   2339  O   GLY A 158      -2.225 -11.755  -0.608  1.00 95.09           O  
ATOM   2340  HA1 GLY A 158      -0.923 -12.510  -2.576  1.00 95.09           H  
ATOM   2341  HA2 GLY A 158       0.357 -11.364  -2.109  1.00 95.09           H  
ATOM   2342  N   PHE A 159      -1.666  -9.634  -1.033  1.00 93.56           N  
ATOM   2343  HN  PHE A 159      -1.101  -9.000  -1.597  1.00  0.00           H  
ATOM   2344  CA  PHE A 159      -2.558  -9.064  -0.013  1.00 93.56           C  
ATOM   2345  C   PHE A 159      -4.023  -9.458  -0.223  1.00 93.56           C  
ATOM   2346  CB  PHE A 159      -2.425  -7.531   0.030  1.00 93.56           C  
ATOM   2347  O   PHE A 159      -4.691  -9.848   0.739  1.00 93.56           O  
ATOM   2348  CG  PHE A 159      -1.103  -6.952   0.502  1.00 93.56           C  
ATOM   2349  CD1 PHE A 159      -0.177  -7.727   1.221  1.00 93.56           C  
ATOM   2350  CD2 PHE A 159      -0.799  -5.604   0.242  1.00 93.56           C  
ATOM   2351  CE1 PHE A 159       1.054  -7.194   1.624  1.00 93.56           C  
ATOM   2352  CE2 PHE A 159       0.416  -5.052   0.683  1.00 93.56           C  
ATOM   2353  CZ  PHE A 159       1.347  -5.847   1.372  1.00 93.56           C  
ATOM   2354  HA  PHE A 159      -2.245  -9.452   0.956  1.00 93.56           H  
ATOM   2355  HB1 PHE A 159      -2.601  -7.160  -0.980  1.00 93.56           H  
ATOM   2356  HB2 PHE A 159      -3.202  -7.155   0.696  1.00 93.56           H  
ATOM   2357  HD1 PHE A 159      -0.421  -8.760   1.469  1.00 93.56           H  
ATOM   2358  HD2 PHE A 159      -1.509  -4.984  -0.305  1.00 93.56           H  
ATOM   2359  HE1 PHE A 159       1.782  -7.826   2.133  1.00 93.56           H  
ATOM   2360  HE2 PHE A 159       0.637  -4.002   0.490  1.00 93.56           H  
ATOM   2361  HZ  PHE A 159       2.291  -5.419   1.708  1.00 93.56           H  
ATOM   2362  N   LEU A 160      -4.500  -9.428  -1.471  1.00 91.93           N  
ATOM   2363  HN  LEU A 160      -3.880  -9.115  -2.218  1.00  0.00           H  
ATOM   2364  CA  LEU A 160      -5.863  -9.820  -1.820  1.00 91.93           C  
ATOM   2365  C   LEU A 160      -6.132 -11.291  -1.475  1.00 91.93           C  
ATOM   2366  CB  LEU A 160      -6.104  -9.529  -3.313  1.00 91.93           C  
ATOM   2367  O   LEU A 160      -7.008 -11.588  -0.662  1.00 91.93           O  
ATOM   2368  CG  LEU A 160      -7.509  -9.900  -3.816  1.00 91.93           C  
ATOM   2369  CD1 LEU A 160      -8.626  -9.166  -3.072  1.00 91.93           C  
ATOM   2370  CD2 LEU A 160      -7.612  -9.561  -5.302  1.00 91.93           C  
ATOM   2371  HA  LEU A 160      -6.551  -9.205  -1.240  1.00 91.93           H  
ATOM   2372  HB1 LEU A 160      -5.953  -8.463  -3.481  1.00 91.93           H  
ATOM   2373  HB2 LEU A 160      -5.375 -10.095  -3.892  1.00 91.93           H  
ATOM   2374  HG  LEU A 160      -7.653 -10.973  -3.692  1.00 91.93           H  
ATOM   2375 1HD1 LEU A 160      -9.592  -9.471  -3.474  1.00 91.93           H  
ATOM   2376 2HD1 LEU A 160      -8.503  -8.091  -3.200  1.00 91.93           H  
ATOM   2377 3HD1 LEU A 160      -8.580  -9.413  -2.011  1.00 91.93           H  
ATOM   2378 1HD2 LEU A 160      -8.606  -9.821  -5.667  1.00 91.93           H  
ATOM   2379 2HD2 LEU A 160      -6.863 -10.126  -5.857  1.00 91.93           H  
ATOM   2380 3HD2 LEU A 160      -7.441  -8.494  -5.444  1.00 91.93           H  
ATOM   2381  N   PHE A 161      -5.362 -12.218  -2.049  1.00 91.88           N  
ATOM   2382  HN  PHE A 161      -4.600 -11.917  -2.656  1.00  0.00           H  
ATOM   2383  CA  PHE A 161      -5.573 -13.656  -1.837  1.00 91.88           C  
ATOM   2384  C   PHE A 161      -5.224 -14.095  -0.409  1.00 91.88           C  
ATOM   2385  CB  PHE A 161      -4.758 -14.440  -2.874  1.00 91.88           C  
ATOM   2386  O   PHE A 161      -5.886 -14.957   0.172  1.00 91.88           O  
ATOM   2387  CG  PHE A 161      -5.210 -14.220  -4.304  1.00 91.88           C  
ATOM   2388  CD1 PHE A 161      -6.516 -14.577  -4.691  1.00 91.88           C  
ATOM   2389  CD2 PHE A 161      -4.334 -13.659  -5.252  1.00 91.88           C  
ATOM   2390  CE1 PHE A 161      -6.947 -14.357  -6.011  1.00 91.88           C  
ATOM   2391  CE2 PHE A 161      -4.767 -13.431  -6.569  1.00 91.88           C  
ATOM   2392  CZ  PHE A 161      -6.074 -13.779  -6.949  1.00 91.88           C  
ATOM   2393  HA  PHE A 161      -6.628 -13.870  -2.007  1.00 91.88           H  
ATOM   2394  HB1 PHE A 161      -3.715 -14.134  -2.793  1.00 91.88           H  
ATOM   2395  HB2 PHE A 161      -4.845 -15.502  -2.646  1.00 91.88           H  
ATOM   2396  HD1 PHE A 161      -7.195 -15.025  -3.965  1.00 91.88           H  
ATOM   2397  HD2 PHE A 161      -3.315 -13.400  -4.963  1.00 91.88           H  
ATOM   2398  HE1 PHE A 161      -7.959 -14.635  -6.307  1.00 91.88           H  
ATOM   2399  HE2 PHE A 161      -4.089 -12.984  -7.296  1.00 91.88           H  
ATOM   2400  HZ  PHE A 161      -6.411 -13.601  -7.970  1.00 91.88           H  
ATOM   2401  N   GLY A 162      -4.222 -13.450   0.181  1.00 90.56           N  
ATOM   2402  HN  GLY A 162      -3.715 -12.764  -0.378  1.00  0.00           H  
ATOM   2403  CA  GLY A 162      -3.788 -13.640   1.555  1.00 90.56           C  
ATOM   2404  C   GLY A 162      -4.853 -13.248   2.567  1.00 90.56           C  
ATOM   2405  O   GLY A 162      -5.065 -13.972   3.533  1.00 90.56           O  
ATOM   2406  HA1 GLY A 162      -3.540 -14.691   1.700  1.00 90.56           H  
ATOM   2407  HA2 GLY A 162      -2.902 -13.030   1.728  1.00 90.56           H  
ATOM   2408  N   SER A 163      -5.586 -12.154   2.333  1.00 86.07           N  
ATOM   2409  HN  SER A 163      -5.391 -11.598   1.500  1.00  0.00           H  
ATOM   2410  CA  SER A 163      -6.663 -11.726   3.236  1.00 86.07           C  
ATOM   2411  C   SER A 163      -7.763 -12.786   3.391  1.00 86.07           C  
ATOM   2412  CB  SER A 163      -7.245 -10.381   2.784  1.00 86.07           C  
ATOM   2413  O   SER A 163      -8.237 -13.014   4.505  1.00 86.07           O  
ATOM   2414  OG  SER A 163      -8.020 -10.480   1.606  1.00 86.07           O  
ATOM   2415  HG  SER A 163      -8.381  -9.647   1.326  1.00  0.00           H  
ATOM   2416  HA  SER A 163      -6.219 -11.573   4.220  1.00 86.07           H  
ATOM   2417  HB1 SER A 163      -7.876  -9.990   3.582  1.00 86.07           H  
ATOM   2418  HB2 SER A 163      -6.421  -9.691   2.600  1.00 86.07           H  
ATOM   2419  N   LEU A 164      -8.097 -13.497   2.308  1.00 82.31           N  
ATOM   2420  HN  LEU A 164      -7.637 -13.271   1.426  1.00  0.00           H  
ATOM   2421  CA  LEU A 164      -9.083 -14.581   2.312  1.00 82.31           C  
ATOM   2422  C   LEU A 164      -8.555 -15.829   3.035  1.00 82.31           C  
ATOM   2423  CB  LEU A 164      -9.475 -14.921   0.860  1.00 82.31           C  
ATOM   2424  O   LEU A 164      -9.259 -16.424   3.850  1.00 82.31           O  
ATOM   2425  CG  LEU A 164     -10.103 -13.765   0.058  1.00 82.31           C  
ATOM   2426  CD1 LEU A 164     -10.349 -14.221  -1.381  1.00 82.31           C  
ATOM   2427  CD2 LEU A 164     -11.435 -13.306   0.655  1.00 82.31           C  
ATOM   2428  HA  LEU A 164      -9.974 -14.233   2.835  1.00 82.31           H  
ATOM   2429  HB1 LEU A 164      -8.576 -15.244   0.336  1.00 82.31           H  
ATOM   2430  HB2 LEU A 164     -10.194 -15.740   0.889  1.00 82.31           H  
ATOM   2431  HG  LEU A 164      -9.410 -12.923   0.049  1.00 82.31           H  
ATOM   2432 1HD1 LEU A 164     -10.793 -13.405  -1.950  1.00 82.31           H  
ATOM   2433 2HD1 LEU A 164     -11.027 -15.075  -1.381  1.00 82.31           H  
ATOM   2434 3HD1 LEU A 164      -9.402 -14.509  -1.838  1.00 82.31           H  
ATOM   2435 1HD2 LEU A 164     -11.840 -12.490   0.057  1.00 82.31           H  
ATOM   2436 2HD2 LEU A 164     -11.276 -12.962   1.677  1.00 82.31           H  
ATOM   2437 3HD2 LEU A 164     -12.139 -14.138   0.657  1.00 82.31           H  
ATOM   2438  N   GLY A 165      -7.308 -16.220   2.752  1.00 86.48           N  
ATOM   2439  HN  GLY A 165      -6.759 -15.663   2.097  1.00  0.00           H  
ATOM   2440  CA  GLY A 165      -6.696 -17.412   3.340  1.00 86.48           C  
ATOM   2441  C   GLY A 165      -6.333 -17.229   4.813  1.00 86.48           C  
ATOM   2442  O   GLY A 165      -6.770 -17.994   5.671  1.00 86.48           O  
ATOM   2443  HA1 GLY A 165      -7.398 -18.241   3.255  1.00 86.48           H  
ATOM   2444  HA2 GLY A 165      -5.788 -17.646   2.785  1.00 86.48           H  
ATOM   2445  N   VAL A 166      -5.549 -16.198   5.127  1.00 87.22           N  
ATOM   2446  HN  VAL A 166      -5.297 -15.545   4.385  1.00  0.00           H  
ATOM   2447  CA  VAL A 166      -5.025 -15.945   6.476  1.00 87.22           C  
ATOM   2448  C   VAL A 166      -6.147 -15.630   7.464  1.00 87.22           C  
ATOM   2449  CB  VAL A 166      -3.971 -14.822   6.463  1.00 87.22           C  
ATOM   2450  O   VAL A 166      -6.091 -16.096   8.599  1.00 87.22           O  
ATOM   2451  CG1 VAL A 166      -3.406 -14.586   7.864  1.00 87.22           C  
ATOM   2452  CG2 VAL A 166      -2.775 -15.186   5.573  1.00 87.22           C  
ATOM   2453  HA  VAL A 166      -4.532 -16.856   6.815  1.00 87.22           H  
ATOM   2454  HB  VAL A 166      -4.427 -13.902   6.097  1.00 87.22           H  
ATOM   2455 1HG1 VAL A 166      -2.664 -13.788   7.828  1.00 87.22           H  
ATOM   2456 2HG1 VAL A 166      -2.937 -15.501   8.226  1.00 87.22           H  
ATOM   2457 3HG1 VAL A 166      -4.213 -14.300   8.538  1.00 87.22           H  
ATOM   2458 1HG2 VAL A 166      -2.050 -14.372   5.586  1.00 87.22           H  
ATOM   2459 2HG2 VAL A 166      -3.118 -15.349   4.551  1.00 87.22           H  
ATOM   2460 3HG2 VAL A 166      -2.306 -16.096   5.948  1.00 87.22           H  
ATOM   2461  N   GLY A 167      -7.199 -14.920   7.036  1.00 81.83           N  
ATOM   2462  HN  GLY A 167      -7.178 -14.530   6.094  1.00  0.00           H  
ATOM   2463  CA  GLY A 167      -8.380 -14.682   7.871  1.00 81.83           C  
ATOM   2464  C   GLY A 167      -9.022 -15.989   8.347  1.00 81.83           C  
ATOM   2465  O   GLY A 167      -9.239 -16.177   9.545  1.00 81.83           O  
ATOM   2466  HA1 GLY A 167      -8.082 -14.099   8.743  1.00 81.83           H  
ATOM   2467  HA2 GLY A 167      -9.113 -14.121   7.291  1.00 81.83           H  
ATOM   2468  N   TYR A 168      -9.213 -16.942   7.428  1.00 84.37           N  
ATOM   2469  HN  TYR A 168      -8.990 -16.731   6.455  1.00  0.00           H  
ATOM   2470  CA  TYR A 168      -9.727 -18.273   7.752  1.00 84.37           C  
ATOM   2471  C   TYR A 168      -8.803 -19.046   8.707  1.00 84.37           C  
ATOM   2472  CB  TYR A 168      -9.937 -19.055   6.450  1.00 84.37           C  
ATOM   2473  O   TYR A 168      -9.270 -19.648   9.678  1.00 84.37           O  
ATOM   2474  CG  TYR A 168     -10.435 -20.465   6.678  1.00 84.37           C  
ATOM   2475  CD1 TYR A 168      -9.529 -21.544   6.727  1.00 84.37           C  
ATOM   2476  CD2 TYR A 168     -11.809 -20.684   6.880  1.00 84.37           C  
ATOM   2477  CE1 TYR A 168     -10.001 -22.848   6.973  1.00 84.37           C  
ATOM   2478  CE2 TYR A 168     -12.288 -21.984   7.117  1.00 84.37           C  
ATOM   2479  OH  TYR A 168     -11.859 -24.315   7.387  1.00 84.37           O  
ATOM   2480  HH  TYR A 168     -12.789 -24.460   7.514  1.00  0.00           H  
ATOM   2481  CZ  TYR A 168     -11.383 -23.064   7.161  1.00 84.37           C  
ATOM   2482  HA  TYR A 168     -10.696 -18.155   8.238  1.00 84.37           H  
ATOM   2483  HB1 TYR A 168     -10.668 -18.524   5.840  1.00 84.37           H  
ATOM   2484  HB2 TYR A 168      -8.987 -19.105   5.918  1.00 84.37           H  
ATOM   2485  HD1 TYR A 168      -8.464 -21.369   6.575  1.00 84.37           H  
ATOM   2486  HD2 TYR A 168     -12.504 -19.845   6.853  1.00 84.37           H  
ATOM   2487  HE1 TYR A 168      -9.304 -23.685   7.018  1.00 84.37           H  
ATOM   2488  HE2 TYR A 168     -13.354 -22.156   7.266  1.00 84.37           H  
ATOM   2489  N   PHE A 169      -7.486 -19.014   8.469  1.00 86.16           N  
ATOM   2490  HN  PHE A 169      -7.148 -18.527   7.639  1.00  0.00           H  
ATOM   2491  CA  PHE A 169      -6.512 -19.655   9.359  1.00 86.16           C  
ATOM   2492  C   PHE A 169      -6.552 -19.068  10.775  1.00 86.16           C  
ATOM   2493  CB  PHE A 169      -5.094 -19.557   8.773  1.00 86.16           C  
ATOM   2494  O   PHE A 169      -6.549 -19.822  11.749  1.00 86.16           O  
ATOM   2495  CG  PHE A 169      -4.771 -20.658   7.782  1.00 86.16           C  
ATOM   2496  CD1 PHE A 169      -4.442 -21.942   8.250  1.00 86.16           C  
ATOM   2497  CD2 PHE A 169      -4.775 -20.411   6.399  1.00 86.16           C  
ATOM   2498  CE1 PHE A 169      -4.171 -22.982   7.344  1.00 86.16           C  
ATOM   2499  CE2 PHE A 169      -4.515 -21.449   5.488  1.00 86.16           C  
ATOM   2500  CZ  PHE A 169      -4.219 -22.738   5.961  1.00 86.16           C  
ATOM   2501  HA  PHE A 169      -6.771 -20.712   9.429  1.00 86.16           H  
ATOM   2502  HB1 PHE A 169      -4.996 -18.597   8.266  1.00 86.16           H  
ATOM   2503  HB2 PHE A 169      -4.378 -19.610   9.593  1.00 86.16           H  
ATOM   2504  HD1 PHE A 169      -4.397 -22.132   9.322  1.00 86.16           H  
ATOM   2505  HD2 PHE A 169      -4.981 -19.406   6.030  1.00 86.16           H  
ATOM   2506  HE1 PHE A 169      -3.924 -23.977   7.714  1.00 86.16           H  
ATOM   2507  HE2 PHE A 169      -4.543 -21.254   4.416  1.00 86.16           H  
ATOM   2508  HZ  PHE A 169      -4.027 -23.547   5.257  1.00 86.16           H  
ATOM   2509  N   ALA A 170      -6.641 -17.745  10.891  1.00 86.47           N  
ATOM   2510  HN  ALA A 170      -6.678 -17.190  10.036  1.00  0.00           H  
ATOM   2511  CA  ALA A 170      -6.689 -17.042  12.164  1.00 86.47           C  
ATOM   2512  C   ALA A 170      -7.967 -17.354  12.961  1.00 86.47           C  
ATOM   2513  CB  ALA A 170      -6.512 -15.551  11.857  1.00 86.47           C  
ATOM   2514  O   ALA A 170      -7.907 -17.483  14.182  1.00 86.47           O  
ATOM   2515  HA  ALA A 170      -5.835 -17.366  12.759  1.00 86.47           H  
ATOM   2516  HB1 ALA A 170      -6.541 -14.982  12.786  1.00 86.47           H  
ATOM   2517  HB2 ALA A 170      -7.316 -15.217  11.201  1.00 86.47           H  
ATOM   2518  HB3 ALA A 170      -5.552 -15.392  11.365  1.00 86.47           H  
ATOM   2519  N   ASP A 171      -9.106 -17.521  12.285  1.00 82.42           N  
ATOM   2520  HN  ASP A 171      -9.098 -17.379  11.275  1.00  0.00           H  
ATOM   2521  CA  ASP A 171     -10.368 -17.899  12.930  1.00 82.42           C  
ATOM   2522  C   ASP A 171     -10.379 -19.371  13.373  1.00 82.42           C  
ATOM   2523  CB  ASP A 171     -11.543 -17.625  11.977  1.00 82.42           C  
ATOM   2524  O   ASP A 171     -10.916 -19.688  14.437  1.00 82.42           O  
ATOM   2525  CG  ASP A 171     -11.878 -16.139  11.788  1.00 82.42           C  
ATOM   2526  OD1 ASP A 171     -11.342 -15.289  12.539  1.00 82.42           O  
ATOM   2527  OD2 ASP A 171     -12.725 -15.846  10.922  1.00 82.42           O  
ATOM   2528  HA  ASP A 171     -10.497 -17.277  13.816  1.00 82.42           H  
ATOM   2529  HB1 ASP A 171     -11.295 -18.044  11.002  1.00 82.42           H  
ATOM   2530  HB2 ASP A 171     -12.427 -18.125  12.374  1.00 82.42           H  
ATOM   2531  N   ARG A 172      -9.781 -20.277  12.586  1.00 84.30           N  
ATOM   2532  HN  ARG A 172      -9.270 -19.945  11.768  1.00  0.00           H  
ATOM   2533  CA  ARG A 172      -9.823 -21.727  12.841  1.00 84.30           C  
ATOM   2534  C   ARG A 172      -8.772 -22.215  13.836  1.00 84.30           C  
ATOM   2535  CB  ARG A 172      -9.729 -22.473  11.500  1.00 84.30           C  
ATOM   2536  O   ARG A 172      -9.078 -23.075  14.657  1.00 84.30           O  
ATOM   2537  CG  ARG A 172      -9.878 -23.990  11.688  1.00 84.30           C  
ATOM   2538  CD  ARG A 172     -10.045 -24.698  10.342  1.00 84.30           C  
ATOM   2539  NE  ARG A 172     -10.250 -26.146  10.534  1.00 84.30           N  
ATOM   2540  HE  ARG A 172     -10.165 -26.498  11.487  1.00  0.00           H  
ATOM   2541  NH1 ARG A 172     -10.699 -26.707   8.347  1.00 84.30           N  
ATOM   2542 1HH1 ARG A 172     -10.599 -25.721   8.107  1.00  0.00           H  
ATOM   2543 2HH1 ARG A 172     -10.917 -27.392   7.623  1.00  0.00           H  
ATOM   2544  NH2 ARG A 172     -10.661 -28.294   9.902  1.00 84.30           N  
ATOM   2545 1HH2 ARG A 172     -10.531 -28.550  10.881  1.00  0.00           H  
ATOM   2546 2HH2 ARG A 172     -10.879 -28.979   9.178  1.00  0.00           H  
ATOM   2547  CZ  ARG A 172     -10.533 -27.034   9.596  1.00 84.30           C  
ATOM   2548  HA  ARG A 172     -10.801 -21.952  13.268  1.00 84.30           H  
ATOM   2549  HB1 ARG A 172     -10.522 -22.118  10.841  1.00 84.30           H  
ATOM   2550  HB2 ARG A 172      -8.760 -22.266  11.047  1.00 84.30           H  
ATOM   2551  HG1 ARG A 172      -8.988 -24.376  12.185  1.00 84.30           H  
ATOM   2552  HG2 ARG A 172     -10.754 -24.188  12.305  1.00 84.30           H  
ATOM   2553  HD1 ARG A 172     -10.908 -24.281   9.823  1.00 84.30           H  
ATOM   2554  HD2 ARG A 172      -9.149 -24.541   9.742  1.00 84.30           H  
ATOM   2555  N   PHE A 173      -7.540 -21.720  13.741  1.00 86.61           N  
ATOM   2556  HN  PHE A 173      -7.374 -20.954  13.088  1.00  0.00           H  
ATOM   2557  CA  PHE A 173      -6.408 -22.224  14.531  1.00 86.61           C  
ATOM   2558  C   PHE A 173      -5.998 -21.302  15.682  1.00 86.61           C  
ATOM   2559  CB  PHE A 173      -5.227 -22.521  13.601  1.00 86.61           C  
ATOM   2560  O   PHE A 173      -5.208 -21.716  16.528  1.00 86.61           O  
ATOM   2561  CG  PHE A 173      -5.505 -23.622  12.597  1.00 86.61           C  
ATOM   2562  CD1 PHE A 173      -5.435 -24.971  12.991  1.00 86.61           C  
ATOM   2563  CD2 PHE A 173      -5.836 -23.303  11.269  1.00 86.61           C  
ATOM   2564  CE1 PHE A 173      -5.672 -25.994  12.056  1.00 86.61           C  
ATOM   2565  CE2 PHE A 173      -6.064 -24.323  10.329  1.00 86.61           C  
ATOM   2566  CZ  PHE A 173      -5.977 -25.671  10.721  1.00 86.61           C  
ATOM   2567  HA  PHE A 173      -6.718 -23.172  14.971  1.00 86.61           H  
ATOM   2568  HB1 PHE A 173      -4.982 -21.610  13.054  1.00 86.61           H  
ATOM   2569  HB2 PHE A 173      -4.375 -22.819  14.212  1.00 86.61           H  
ATOM   2570  HD1 PHE A 173      -5.196 -25.224  14.024  1.00 86.61           H  
ATOM   2571  HD2 PHE A 173      -5.916 -22.259  10.966  1.00 86.61           H  
ATOM   2572  HE1 PHE A 173      -5.619 -27.038  12.366  1.00 86.61           H  
ATOM   2573  HE2 PHE A 173      -6.308 -24.070   9.297  1.00 86.61           H  
ATOM   2574  HZ  PHE A 173      -6.146 -26.464   9.992  1.00 86.61           H  
ATOM   2575  N   GLY A 174      -6.540 -20.087  15.730  1.00 84.37           N  
ATOM   2576  HN  GLY A 174      -7.233 -19.845  15.022  1.00  0.00           H  
ATOM   2577  CA  GLY A 174      -6.205 -19.080  16.731  1.00 84.37           C  
ATOM   2578  C   GLY A 174      -5.323 -17.979  16.164  1.00 84.37           C  
ATOM   2579  O   GLY A 174      -4.597 -18.162  15.177  1.00 84.37           O  
ATOM   2580  HA1 GLY A 174      -7.128 -18.634  17.103  1.00 84.37           H  
ATOM   2581  HA2 GLY A 174      -5.678 -19.564  17.553  1.00 84.37           H  
ATOM   2582  N   ARG A 175      -5.394 -16.802  16.791  1.00 85.66           N  
ATOM   2583  HN  ARG A 175      -5.968 -16.732  17.631  1.00  0.00           H  
ATOM   2584  CA  ARG A 175      -4.684 -15.607  16.327  1.00 85.66           C  
ATOM   2585  C   ARG A 175      -3.185 -15.750  16.543  1.00 85.66           C  
ATOM   2586  CB  ARG A 175      -5.215 -14.349  17.037  1.00 85.66           C  
ATOM   2587  O   ARG A 175      -2.416 -15.345  15.676  1.00 85.66           O  
ATOM   2588  CG  ARG A 175      -6.722 -14.096  16.875  1.00 85.66           C  
ATOM   2589  CD  ARG A 175      -7.126 -13.984  15.400  1.00 85.66           C  
ATOM   2590  NE  ARG A 175      -8.506 -13.491  15.261  1.00 85.66           N  
ATOM   2591  HE  ARG A 175      -8.883 -12.956  16.043  1.00  0.00           H  
ATOM   2592  NH1 ARG A 175      -8.921 -14.176  13.099  1.00 85.66           N  
ATOM   2593 1HH1 ARG A 175      -7.927 -14.398  13.044  1.00  0.00           H  
ATOM   2594 2HH1 ARG A 175      -9.537 -14.316  12.298  1.00  0.00           H  
ATOM   2595  NH2 ARG A 175     -10.563 -13.390  14.296  1.00 85.66           N  
ATOM   2596 1HH2 ARG A 175     -10.865 -12.992  15.186  1.00  0.00           H  
ATOM   2597 2HH2 ARG A 175     -11.179 -13.530  13.495  1.00  0.00           H  
ATOM   2598  CZ  ARG A 175      -9.303 -13.672  14.226  1.00 85.66           C  
ATOM   2599  HA  ARG A 175      -4.865 -15.497  15.258  1.00 85.66           H  
ATOM   2600  HB1 ARG A 175      -5.002 -14.447  18.101  1.00 85.66           H  
ATOM   2601  HB2 ARG A 175      -4.683 -13.486  16.637  1.00 85.66           H  
ATOM   2602  HG1 ARG A 175      -7.269 -14.923  17.329  1.00 85.66           H  
ATOM   2603  HG2 ARG A 175      -6.980 -13.167  17.383  1.00 85.66           H  
ATOM   2604  HD1 ARG A 175      -6.449 -13.292  14.898  1.00 85.66           H  
ATOM   2605  HD2 ARG A 175      -7.052 -14.967  14.936  1.00 85.66           H  
ATOM   2606  N   LYS A 176      -2.761 -16.378  17.642  1.00 88.81           N  
ATOM   2607  HN  LYS A 176      -3.461 -16.754  18.282  1.00  0.00           H  
ATOM   2608  CA  LYS A 176      -1.345 -16.558  17.981  1.00 88.81           C  
ATOM   2609  C   LYS A 176      -0.626 -17.472  16.994  1.00 88.81           C  
ATOM   2610  CB  LYS A 176      -1.261 -17.098  19.411  1.00 88.81           C  
ATOM   2611  O   LYS A 176       0.435 -17.110  16.492  1.00 88.81           O  
ATOM   2612  CG  LYS A 176       0.181 -17.226  19.901  1.00 88.81           C  
ATOM   2613  CD  LYS A 176       0.160 -17.750  21.334  1.00 88.81           C  
ATOM   2614  CE  LYS A 176       1.593 -17.908  21.817  1.00 88.81           C  
ATOM   2615  NZ  LYS A 176       1.630 -18.227  23.255  1.00 88.81           N1+
ATOM   2616  HZ1 LYS A 176       2.591 -18.333  23.579  1.00  0.00           H  
ATOM   2617  HZ2 LYS A 176       1.066 -19.048  23.474  1.00  0.00           H  
ATOM   2618  HZ3 LYS A 176       1.120 -17.538  23.807  1.00  0.00           H  
ATOM   2619  HA  LYS A 176      -0.861 -15.581  17.956  1.00 88.81           H  
ATOM   2620  HB1 LYS A 176      -1.797 -16.419  20.074  1.00 88.81           H  
ATOM   2621  HB2 LYS A 176      -1.730 -18.082  19.442  1.00 88.81           H  
ATOM   2622  HG1 LYS A 176       0.726 -17.922  19.263  1.00 88.81           H  
ATOM   2623  HG2 LYS A 176       0.667 -16.251  19.873  1.00 88.81           H  
ATOM   2624  HD1 LYS A 176      -0.367 -17.043  21.975  1.00 88.81           H  
ATOM   2625  HD2 LYS A 176      -0.345 -18.715  21.364  1.00 88.81           H  
ATOM   2626  HE1 LYS A 176       2.070 -18.714  21.260  1.00 88.81           H  
ATOM   2627  HE2 LYS A 176       2.133 -16.977  21.644  1.00 88.81           H  
ATOM   2628  N   LEU A 177      -1.193 -18.647  16.703  1.00 90.10           N  
ATOM   2629  HN  LEU A 177      -2.069 -18.899  17.161  1.00  0.00           H  
ATOM   2630  CA  LEU A 177      -0.596 -19.586  15.745  1.00 90.10           C  
ATOM   2631  C   LEU A 177      -0.577 -19.008  14.332  1.00 90.10           C  
ATOM   2632  CB  LEU A 177      -1.348 -20.928  15.753  1.00 90.10           C  
ATOM   2633  O   LEU A 177       0.430 -19.139  13.638  1.00 90.10           O  
ATOM   2634  CG  LEU A 177      -1.079 -21.814  16.979  1.00 90.10           C  
ATOM   2635  CD1 LEU A 177      -1.872 -23.113  16.842  1.00 90.10           C  
ATOM   2636  CD2 LEU A 177       0.401 -22.187  17.125  1.00 90.10           C  
ATOM   2637  HA  LEU A 177       0.434 -19.772  16.049  1.00 90.10           H  
ATOM   2638  HB1 LEU A 177      -2.417 -20.717  15.716  1.00 90.10           H  
ATOM   2639  HB2 LEU A 177      -1.056 -21.485  14.863  1.00 90.10           H  
ATOM   2640  HG  LEU A 177      -1.405 -21.290  17.877  1.00 90.10           H  
ATOM   2641 1HD1 LEU A 177      -1.685 -23.746  17.709  1.00 90.10           H  
ATOM   2642 2HD1 LEU A 177      -1.561 -23.636  15.937  1.00 90.10           H  
ATOM   2643 3HD1 LEU A 177      -2.936 -22.885  16.782  1.00 90.10           H  
ATOM   2644 1HD2 LEU A 177       0.533 -22.813  18.007  1.00 90.10           H  
ATOM   2645 2HD2 LEU A 177       0.996 -21.280  17.232  1.00 90.10           H  
ATOM   2646 3HD2 LEU A 177       0.728 -22.733  16.240  1.00 90.10           H  
ATOM   2647  N   CYS A 178      -1.655 -18.328  13.934  1.00 91.20           N  
ATOM   2648  HN  CYS A 178      -2.477 -18.304  14.538  1.00  0.00           H  
ATOM   2649  CA  CYS A 178      -1.691 -17.620  12.664  1.00 91.20           C  
ATOM   2650  C   CYS A 178      -0.578 -16.572  12.581  1.00 91.20           C  
ATOM   2651  CB  CYS A 178      -3.068 -16.989  12.495  1.00 91.20           C  
ATOM   2652  O   CYS A 178       0.185 -16.597  11.622  1.00 91.20           O  
ATOM   2653  SG  CYS A 178      -3.103 -16.140  10.899  1.00 91.20           S  
ATOM   2654  HA  CYS A 178      -1.543 -18.343  11.862  1.00 91.20           H  
ATOM   2655  HB1 CYS A 178      -3.835 -17.763  12.519  1.00 91.20           H  
ATOM   2656  HB2 CYS A 178      -3.248 -16.274  13.298  1.00 91.20           H  
ATOM   2657  HG  CYS A 178      -2.155 -15.193  10.875  1.00 91.20           H  
ATOM   2658  N   LEU A 179      -0.447 -15.708  13.593  1.00 91.29           N  
ATOM   2659  HN  LEU A 179      -1.094 -15.782  14.378  1.00  0.00           H  
ATOM   2660  CA  LEU A 179       0.574 -14.663  13.635  1.00 91.29           C  
ATOM   2661  C   LEU A 179       1.980 -15.261  13.501  1.00 91.29           C  
ATOM   2662  CB  LEU A 179       0.365 -13.835  14.916  1.00 91.29           C  
ATOM   2663  O   LEU A 179       2.757 -14.818  12.660  1.00 91.29           O  
ATOM   2664  CG  LEU A 179       1.223 -12.559  15.003  1.00 91.29           C  
ATOM   2665  CD1 LEU A 179       0.555 -11.564  15.956  1.00 91.29           C  
ATOM   2666  CD2 LEU A 179       2.632 -12.824  15.537  1.00 91.29           C  
ATOM   2667  HA  LEU A 179       0.410 -14.004  12.783  1.00 91.29           H  
ATOM   2668  HB1 LEU A 179      -0.684 -13.543  14.964  1.00 91.29           H  
ATOM   2669  HB2 LEU A 179       0.607 -14.466  15.771  1.00 91.29           H  
ATOM   2670  HG  LEU A 179       1.296 -12.110  14.012  1.00 91.29           H  
ATOM   2671 1HD1 LEU A 179       1.160 -10.659  16.020  1.00 91.29           H  
ATOM   2672 2HD1 LEU A 179       0.466 -12.012  16.946  1.00 91.29           H  
ATOM   2673 3HD1 LEU A 179      -0.437 -11.311  15.582  1.00 91.29           H  
ATOM   2674 1HD2 LEU A 179       3.189 -11.888  15.575  1.00 91.29           H  
ATOM   2675 2HD2 LEU A 179       3.145 -13.524  14.878  1.00 91.29           H  
ATOM   2676 3HD2 LEU A 179       2.567 -13.249  16.539  1.00 91.29           H  
ATOM   2677  N   LEU A 180       2.302 -16.306  14.269  1.00 93.39           N  
ATOM   2678  HN  LEU A 180       1.606 -16.665  14.923  1.00  0.00           H  
ATOM   2679  CA  LEU A 180       3.615 -16.960  14.212  1.00 93.39           C  
ATOM   2680  C   LEU A 180       3.894 -17.599  12.849  1.00 93.39           C  
ATOM   2681  CB  LEU A 180       3.699 -18.020  15.317  1.00 93.39           C  
ATOM   2682  O   LEU A 180       4.986 -17.429  12.305  1.00 93.39           O  
ATOM   2683  CG  LEU A 180       3.728 -17.419  16.728  1.00 93.39           C  
ATOM   2684  CD1 LEU A 180       3.513 -18.533  17.746  1.00 93.39           C  
ATOM   2685  CD2 LEU A 180       5.052 -16.719  17.033  1.00 93.39           C  
ATOM   2686  HA  LEU A 180       4.381 -16.208  14.401  1.00 93.39           H  
ATOM   2687  HB1 LEU A 180       2.831 -18.674  15.237  1.00 93.39           H  
ATOM   2688  HB2 LEU A 180       4.608 -18.603  15.170  1.00 93.39           H  
ATOM   2689  HG  LEU A 180       2.918 -16.696  16.820  1.00 93.39           H  
ATOM   2690 1HD1 LEU A 180       3.532 -18.115  18.752  1.00 93.39           H  
ATOM   2691 2HD1 LEU A 180       4.305 -19.275  17.646  1.00 93.39           H  
ATOM   2692 3HD1 LEU A 180       2.548 -19.007  17.568  1.00 93.39           H  
ATOM   2693 1HD2 LEU A 180       5.023 -16.310  18.043  1.00 93.39           H  
ATOM   2694 2HD2 LEU A 180       5.209 -15.911  16.319  1.00 93.39           H  
ATOM   2695 3HD2 LEU A 180       5.869 -17.436  16.955  1.00 93.39           H  
ATOM   2696  N   GLY A 181       2.907 -18.295  12.279  1.00 94.04           N  
ATOM   2697  HN  GLY A 181       2.040 -18.427  12.799  1.00  0.00           H  
ATOM   2698  CA  GLY A 181       3.016 -18.875  10.943  1.00 94.04           C  
ATOM   2699  C   GLY A 181       3.245 -17.804   9.877  1.00 94.04           C  
ATOM   2700  O   GLY A 181       4.151 -17.933   9.055  1.00 94.04           O  
ATOM   2701  HA1 GLY A 181       3.854 -19.572  10.928  1.00 94.04           H  
ATOM   2702  HA2 GLY A 181       2.094 -19.409  10.714  1.00 94.04           H  
ATOM   2703  N   THR A 182       2.488 -16.705   9.929  1.00 94.26           N  
ATOM   2704  HN  THR A 182       1.778 -16.632  10.657  1.00  0.00           H  
ATOM   2705  CA  THR A 182       2.640 -15.599   8.978  1.00 94.26           C  
ATOM   2706  C   THR A 182       3.959 -14.855   9.146  1.00 94.26           C  
ATOM   2707  CB  THR A 182       1.474 -14.606   9.044  1.00 94.26           C  
ATOM   2708  O   THR A 182       4.577 -14.515   8.142  1.00 94.26           O  
ATOM   2709  CG2 THR A 182       0.171 -15.224   8.543  1.00 94.26           C  
ATOM   2710  OG1 THR A 182       1.208 -14.107  10.335  1.00 94.26           O  
ATOM   2711  HG1 THR A 182       2.019 -13.722  10.647  1.00  0.00           H  
ATOM   2712  HA  THR A 182       2.639 -16.032   7.978  1.00 94.26           H  
ATOM   2713  HB  THR A 182       1.715 -13.761   8.400  1.00 94.26           H  
ATOM   2714 1HG2 THR A 182      -0.629 -14.487   8.607  1.00 94.26           H  
ATOM   2715 2HG2 THR A 182      -0.082 -16.088   9.158  1.00 94.26           H  
ATOM   2716 3HG2 THR A 182       0.293 -15.539   7.507  1.00 94.26           H  
ATOM   2717  N   VAL A 183       4.433 -14.648  10.380  1.00 94.95           N  
ATOM   2718  HN  VAL A 183       3.847 -14.915  11.171  1.00  0.00           H  
ATOM   2719  CA  VAL A 183       5.752 -14.057  10.661  1.00 94.95           C  
ATOM   2720  C   VAL A 183       6.857 -14.918  10.064  1.00 94.95           C  
ATOM   2721  CB  VAL A 183       5.977 -13.878  12.178  1.00 94.95           C  
ATOM   2722  O   VAL A 183       7.723 -14.388   9.374  1.00 94.95           O  
ATOM   2723  CG1 VAL A 183       7.445 -13.652  12.561  1.00 94.95           C  
ATOM   2724  CG2 VAL A 183       5.203 -12.664  12.701  1.00 94.95           C  
ATOM   2725  HA  VAL A 183       5.793 -13.074  10.191  1.00 94.95           H  
ATOM   2726  HB  VAL A 183       5.616 -14.769  12.691  1.00 94.95           H  
ATOM   2727 1HG1 VAL A 183       7.525 -13.535  13.642  1.00 94.95           H  
ATOM   2728 2HG1 VAL A 183       7.815 -12.752  12.070  1.00 94.95           H  
ATOM   2729 3HG1 VAL A 183       8.040 -14.509  12.244  1.00 94.95           H  
ATOM   2730 1HG2 VAL A 183       5.376 -12.556  13.772  1.00 94.95           H  
ATOM   2731 2HG2 VAL A 183       4.138 -12.805  12.518  1.00 94.95           H  
ATOM   2732 3HG2 VAL A 183       5.544 -11.766  12.186  1.00 94.95           H  
ATOM   2733  N   LEU A 184       6.817 -16.235  10.291  1.00 95.71           N  
ATOM   2734  HN  LEU A 184       6.046 -16.615  10.840  1.00  0.00           H  
ATOM   2735  CA  LEU A 184       7.836 -17.150   9.783  1.00 95.71           C  
ATOM   2736  C   LEU A 184       7.897 -17.123   8.254  1.00 95.71           C  
ATOM   2737  CB  LEU A 184       7.546 -18.569  10.302  1.00 95.71           C  
ATOM   2738  O   LEU A 184       8.975 -16.947   7.690  1.00 95.71           O  
ATOM   2739  CG  LEU A 184       8.583 -19.614   9.852  1.00 95.71           C  
ATOM   2740  CD1 LEU A 184       9.981 -19.322  10.402  1.00 95.71           C  
ATOM   2741  CD2 LEU A 184       8.151 -20.996  10.341  1.00 95.71           C  
ATOM   2742  HA  LEU A 184       8.805 -16.834  10.171  1.00 95.71           H  
ATOM   2743  HB1 LEU A 184       7.535 -18.542  11.392  1.00 95.71           H  
ATOM   2744  HB2 LEU A 184       6.566 -18.876   9.936  1.00 95.71           H  
ATOM   2745  HG  LEU A 184       8.626 -19.622   8.763  1.00 95.71           H  
ATOM   2746 1HD1 LEU A 184      10.675 -20.088  10.056  1.00 95.71           H  
ATOM   2747 2HD1 LEU A 184       9.951 -19.325  11.492  1.00 95.71           H  
ATOM   2748 3HD1 LEU A 184      10.313 -18.345  10.051  1.00 95.71           H  
ATOM   2749 1HD2 LEU A 184       8.883 -21.739  10.024  1.00 95.71           H  
ATOM   2750 2HD2 LEU A 184       7.177 -21.243   9.919  1.00 95.71           H  
ATOM   2751 3HD2 LEU A 184       8.085 -20.993  11.429  1.00 95.71           H  
ATOM   2752  N   VAL A 185       6.745 -17.256   7.588  1.00 96.27           N  
ATOM   2753  HN  VAL A 185       5.884 -17.386   8.119  1.00  0.00           H  
ATOM   2754  CA  VAL A 185       6.673 -17.222   6.120  1.00 96.27           C  
ATOM   2755  C   VAL A 185       7.175 -15.881   5.595  1.00 96.27           C  
ATOM   2756  CB  VAL A 185       5.248 -17.523   5.620  1.00 96.27           C  
ATOM   2757  O   VAL A 185       7.990 -15.870   4.681  1.00 96.27           O  
ATOM   2758  CG1 VAL A 185       5.118 -17.362   4.099  1.00 96.27           C  
ATOM   2759  CG2 VAL A 185       4.851 -18.968   5.950  1.00 96.27           C  
ATOM   2760  HA  VAL A 185       7.333 -17.999   5.735  1.00 96.27           H  
ATOM   2761  HB  VAL A 185       4.550 -16.843   6.109  1.00 96.27           H  
ATOM   2762 1HG1 VAL A 185       4.095 -17.585   3.796  1.00 96.27           H  
ATOM   2763 2HG1 VAL A 185       5.802 -18.049   3.601  1.00 96.27           H  
ATOM   2764 3HG1 VAL A 185       5.364 -16.338   3.819  1.00 96.27           H  
ATOM   2765 1HG2 VAL A 185       3.841 -19.160   5.588  1.00 96.27           H  
ATOM   2766 2HG2 VAL A 185       4.884 -19.117   7.029  1.00 96.27           H  
ATOM   2767 3HG2 VAL A 185       5.546 -19.655   5.467  1.00 96.27           H  
ATOM   2768  N   ASN A 186       6.767 -14.771   6.215  1.00 95.31           N  
ATOM   2769  HN  ASN A 186       6.134 -14.872   7.008  1.00  0.00           H  
ATOM   2770  CA  ASN A 186       7.171 -13.421   5.828  1.00 95.31           C  
ATOM   2771  C   ASN A 186       8.687 -13.188   5.965  1.00 95.31           C  
ATOM   2772  CB  ASN A 186       6.382 -12.447   6.710  1.00 95.31           C  
ATOM   2773  O   ASN A 186       9.312 -12.600   5.079  1.00 95.31           O  
ATOM   2774  CG  ASN A 186       6.617 -11.010   6.327  1.00 95.31           C  
ATOM   2775  ND2 ASN A 186       7.217 -10.229   7.190  1.00 95.31           N  
ATOM   2776 1HD2 ASN A 186       7.376  -9.255   6.931  1.00  0.00           H  
ATOM   2777 2HD2 ASN A 186       7.538 -10.599   8.085  1.00  0.00           H  
ATOM   2778  OD1 ASN A 186       6.235 -10.569   5.261  1.00 95.31           O  
ATOM   2779  HA  ASN A 186       6.887 -13.257   4.789  1.00 95.31           H  
ATOM   2780  HB1 ASN A 186       5.319 -12.667   6.611  1.00 95.31           H  
ATOM   2781  HB2 ASN A 186       6.687 -12.588   7.747  1.00 95.31           H  
ATOM   2782  N   ALA A 187       9.274 -13.656   7.069  1.00 95.40           N  
ATOM   2783  HN  ALA A 187       8.687 -14.129   7.757  1.00  0.00           H  
ATOM   2784  CA  ALA A 187      10.698 -13.536   7.356  1.00 95.40           C  
ATOM   2785  C   ALA A 187      11.533 -14.363   6.368  1.00 95.40           C  
ATOM   2786  CB  ALA A 187      10.928 -13.985   8.806  1.00 95.40           C  
ATOM   2787  O   ALA A 187      12.470 -13.852   5.752  1.00 95.40           O  
ATOM   2788  HA  ALA A 187      10.986 -12.489   7.265  1.00 95.40           H  
ATOM   2789  HB1 ALA A 187      11.988 -13.905   9.048  1.00 95.40           H  
ATOM   2790  HB2 ALA A 187      10.606 -15.020   8.922  1.00 95.40           H  
ATOM   2791  HB3 ALA A 187      10.353 -13.349   9.479  1.00 95.40           H  
ATOM   2792  N   VAL A 188      11.143 -15.625   6.155  1.00 97.54           N  
ATOM   2793  HN  VAL A 188      10.336 -15.972   6.673  1.00  0.00           H  
ATOM   2794  CA  VAL A 188      11.809 -16.539   5.219  1.00 97.54           C  
ATOM   2795  C   VAL A 188      11.677 -16.038   3.783  1.00 97.54           C  
ATOM   2796  CB  VAL A 188      11.263 -17.971   5.375  1.00 97.54           C  
ATOM   2797  O   VAL A 188      12.685 -15.953   3.087  1.00 97.54           O  
ATOM   2798  CG1 VAL A 188      11.795 -18.923   4.295  1.00 97.54           C  
ATOM   2799  CG2 VAL A 188      11.667 -18.555   6.736  1.00 97.54           C  
ATOM   2800  HA  VAL A 188      12.870 -16.558   5.469  1.00 97.54           H  
ATOM   2801  HB  VAL A 188      10.175 -17.942   5.313  1.00 97.54           H  
ATOM   2802 1HG1 VAL A 188      11.380 -19.919   4.451  1.00 97.54           H  
ATOM   2803 2HG1 VAL A 188      12.882 -18.970   4.355  1.00 97.54           H  
ATOM   2804 3HG1 VAL A 188      11.501 -18.557   3.311  1.00 97.54           H  
ATOM   2805 1HG2 VAL A 188      11.273 -19.567   6.829  1.00 97.54           H  
ATOM   2806 2HG2 VAL A 188      11.261 -17.933   7.534  1.00 97.54           H  
ATOM   2807 3HG2 VAL A 188      12.754 -18.580   6.813  1.00 97.54           H  
ATOM   2808  N   SER A 189      10.479 -15.639   3.341  1.00 96.77           N  
ATOM   2809  HN  SER A 189       9.673 -15.721   3.961  1.00  0.00           H  
ATOM   2810  CA  SER A 189      10.283 -15.087   1.995  1.00 96.77           C  
ATOM   2811  C   SER A 189      11.102 -13.816   1.778  1.00 96.77           C  
ATOM   2812  CB  SER A 189       8.799 -14.817   1.707  1.00 96.77           C  
ATOM   2813  O   SER A 189      11.680 -13.637   0.711  1.00 96.77           O  
ATOM   2814  OG  SER A 189       8.235 -13.850   2.574  1.00 96.77           O  
ATOM   2815  HG  SER A 189       7.317 -13.683   2.396  1.00  0.00           H  
ATOM   2816  HA  SER A 189      10.630 -15.831   1.278  1.00 96.77           H  
ATOM   2817  HB1 SER A 189       8.703 -14.462   0.681  1.00 96.77           H  
ATOM   2818  HB2 SER A 189       8.248 -15.750   1.822  1.00 96.77           H  
ATOM   2819  N   GLY A 190      11.207 -12.954   2.796  1.00 95.42           N  
ATOM   2820  HN  GLY A 190      10.711 -13.164   3.662  1.00  0.00           H  
ATOM   2821  CA  GLY A 190      11.998 -11.727   2.728  1.00 95.42           C  
ATOM   2822  C   GLY A 190      13.500 -11.985   2.575  1.00 95.42           C  
ATOM   2823  O   GLY A 190      14.150 -11.329   1.762  1.00 95.42           O  
ATOM   2824  HA1 GLY A 190      11.658 -11.143   1.873  1.00 95.42           H  
ATOM   2825  HA2 GLY A 190      11.836 -11.159   3.644  1.00 95.42           H  
ATOM   2826  N   VAL A 191      14.045 -12.969   3.297  1.00 96.97           N  
ATOM   2827  HN  VAL A 191      13.458 -13.457   3.973  1.00  0.00           H  
ATOM   2828  CA  VAL A 191      15.453 -13.383   3.163  1.00 96.97           C  
ATOM   2829  C   VAL A 191      15.706 -14.067   1.820  1.00 96.97           C  
ATOM   2830  CB  VAL A 191      15.875 -14.286   4.338  1.00 96.97           C  
ATOM   2831  O   VAL A 191      16.671 -13.731   1.136  1.00 96.97           O  
ATOM   2832  CG1 VAL A 191      17.275 -14.881   4.152  1.00 96.97           C  
ATOM   2833  CG2 VAL A 191      15.906 -13.480   5.642  1.00 96.97           C  
ATOM   2834  HA  VAL A 191      16.068 -12.484   3.198  1.00 96.97           H  
ATOM   2835  HB  VAL A 191      15.154 -15.098   4.439  1.00 96.97           H  
ATOM   2836 1HG1 VAL A 191      17.521 -15.508   5.009  1.00 96.97           H  
ATOM   2837 2HG1 VAL A 191      18.005 -14.075   4.071  1.00 96.97           H  
ATOM   2838 3HG1 VAL A 191      17.297 -15.483   3.244  1.00 96.97           H  
ATOM   2839 1HG2 VAL A 191      16.206 -14.130   6.464  1.00 96.97           H  
ATOM   2840 2HG2 VAL A 191      14.914 -13.075   5.843  1.00 96.97           H  
ATOM   2841 3HG2 VAL A 191      16.620 -12.662   5.547  1.00 96.97           H  
ATOM   2842  N   LEU A 192      14.826 -14.980   1.399  1.00 97.21           N  
ATOM   2843  HN  LEU A 192      14.044 -15.222   2.008  1.00  0.00           H  
ATOM   2844  CA  LEU A 192      14.937 -15.649   0.100  1.00 97.21           C  
ATOM   2845  C   LEU A 192      14.876 -14.655  -1.066  1.00 97.21           C  
ATOM   2846  CB  LEU A 192      13.828 -16.704  -0.036  1.00 97.21           C  
ATOM   2847  O   LEU A 192      15.586 -14.828  -2.052  1.00 97.21           O  
ATOM   2848  CG  LEU A 192      14.009 -17.952   0.845  1.00 97.21           C  
ATOM   2849  CD1 LEU A 192      12.786 -18.858   0.704  1.00 97.21           C  
ATOM   2850  CD2 LEU A 192      15.244 -18.767   0.454  1.00 97.21           C  
ATOM   2851  HA  LEU A 192      15.899 -16.160   0.062  1.00 97.21           H  
ATOM   2852  HB1 LEU A 192      12.881 -16.236   0.231  1.00 97.21           H  
ATOM   2853  HB2 LEU A 192      13.794 -17.027  -1.077  1.00 97.21           H  
ATOM   2854  HG  LEU A 192      14.103 -17.642   1.886  1.00 97.21           H  
ATOM   2855 1HD1 LEU A 192      12.914 -19.742   1.328  1.00 97.21           H  
ATOM   2856 2HD1 LEU A 192      12.676 -19.162  -0.337  1.00 97.21           H  
ATOM   2857 3HD1 LEU A 192      11.894 -18.317   1.020  1.00 97.21           H  
ATOM   2858 1HD2 LEU A 192      15.327 -19.637   1.105  1.00 97.21           H  
ATOM   2859 2HD2 LEU A 192      16.136 -18.149   0.559  1.00 97.21           H  
ATOM   2860 3HD2 LEU A 192      15.150 -19.096  -0.581  1.00 97.21           H  
ATOM   2861  N   MET A 193      14.099 -13.578  -0.934  1.00 95.06           N  
ATOM   2862  HN  MET A 193      13.504 -13.502  -0.109  1.00  0.00           H  
ATOM   2863  CA  MET A 193      14.066 -12.504  -1.923  1.00 95.06           C  
ATOM   2864  C   MET A 193      15.417 -11.782  -2.041  1.00 95.06           C  
ATOM   2865  CB  MET A 193      12.936 -11.534  -1.573  1.00 95.06           C  
ATOM   2866  O   MET A 193      15.858 -11.517  -3.155  1.00 95.06           O  
ATOM   2867  CG  MET A 193      12.642 -10.576  -2.729  1.00 95.06           C  
ATOM   2868  SD  MET A 193      11.230  -9.489  -2.418  1.00 95.06           S  
ATOM   2869  CE  MET A 193      12.005  -8.333  -1.278  1.00 95.06           C  
ATOM   2870  HA  MET A 193      13.838 -12.948  -2.892  1.00 95.06           H  
ATOM   2871  HB1 MET A 193      12.035 -12.106  -1.349  1.00 95.06           H  
ATOM   2872  HB2 MET A 193      13.226 -10.954  -0.697  1.00 95.06           H  
ATOM   2873  HG1 MET A 193      13.524  -9.958  -2.898  1.00 95.06           H  
ATOM   2874  HG2 MET A 193      12.434 -11.165  -3.622  1.00 95.06           H  
ATOM   2875  HE1 MET A 193      11.278  -7.580  -0.973  1.00 95.06           H  
ATOM   2876  HE2 MET A 193      12.847  -7.846  -1.770  1.00 95.06           H  
ATOM   2877  HE3 MET A 193      12.360  -8.871  -0.399  1.00 95.06           H  
ATOM   2878  N   ALA A 194      16.121 -11.525  -0.934  1.00 94.81           N  
ATOM   2879  HN  ALA A 194      15.722 -11.777  -0.030  1.00  0.00           H  
ATOM   2880  CA  ALA A 194      17.446 -10.895  -0.969  1.00 94.81           C  
ATOM   2881  C   ALA A 194      18.533 -11.779  -1.614  1.00 94.81           C  
ATOM   2882  CB  ALA A 194      17.846 -10.523   0.458  1.00 94.81           C  
ATOM   2883  O   ALA A 194      19.506 -11.266  -2.168  1.00 94.81           O  
ATOM   2884  HA  ALA A 194      17.369  -9.976  -1.550  1.00 94.81           H  
ATOM   2885  HB1 ALA A 194      18.829 -10.053   0.449  1.00 94.81           H  
ATOM   2886  HB2 ALA A 194      17.879 -11.422   1.073  1.00 94.81           H  
ATOM   2887  HB3 ALA A 194      17.115  -9.828   0.871  1.00 94.81           H  
ATOM   2888  N   PHE A 195      18.369 -13.104  -1.560  1.00 95.95           N  
ATOM   2889  HN  PHE A 195      17.570 -13.465  -1.039  1.00  0.00           H  
ATOM   2890  CA  PHE A 195      19.265 -14.073  -2.203  1.00 95.95           C  
ATOM   2891  C   PHE A 195      18.775 -14.549  -3.574  1.00 95.95           C  
ATOM   2892  CB  PHE A 195      19.526 -15.245  -1.251  1.00 95.95           C  
ATOM   2893  O   PHE A 195      19.434 -15.379  -4.198  1.00 95.95           O  
ATOM   2894  CG  PHE A 195      20.365 -14.859  -0.051  1.00 95.95           C  
ATOM   2895  CD1 PHE A 195      21.715 -14.502  -0.227  1.00 95.95           C  
ATOM   2896  CD2 PHE A 195      19.803 -14.851   1.237  1.00 95.95           C  
ATOM   2897  CE1 PHE A 195      22.495 -14.124   0.880  1.00 95.95           C  
ATOM   2898  CE2 PHE A 195      20.585 -14.480   2.345  1.00 95.95           C  
ATOM   2899  CZ  PHE A 195      21.929 -14.112   2.166  1.00 95.95           C  
ATOM   2900  HA  PHE A 195      20.219 -13.571  -2.361  1.00 95.95           H  
ATOM   2901  HB1 PHE A 195      18.567 -15.624  -0.897  1.00 95.95           H  
ATOM   2902  HB2 PHE A 195      20.047 -16.029  -1.801  1.00 95.95           H  
ATOM   2903  HD1 PHE A 195      22.157 -14.519  -1.223  1.00 95.95           H  
ATOM   2904  HD2 PHE A 195      18.759 -15.133   1.377  1.00 95.95           H  
ATOM   2905  HE1 PHE A 195      23.538 -13.840   0.741  1.00 95.95           H  
ATOM   2906  HE2 PHE A 195      20.148 -14.478   3.344  1.00 95.95           H  
ATOM   2907  HZ  PHE A 195      22.532 -13.817   3.024  1.00 95.95           H  
ATOM   2908  N   SER A 196      17.645 -14.032  -4.062  1.00 94.52           N  
ATOM   2909  HN  SER A 196      17.163 -13.311  -3.526  1.00  0.00           H  
ATOM   2910  CA  SER A 196      17.074 -14.462  -5.336  1.00 94.52           C  
ATOM   2911  C   SER A 196      18.056 -14.195  -6.493  1.00 94.52           C  
ATOM   2912  CB  SER A 196      15.700 -13.831  -5.576  1.00 94.52           C  
ATOM   2913  O   SER A 196      18.578 -13.085  -6.618  1.00 94.52           O  
ATOM   2914  OG  SER A 196      15.749 -12.426  -5.664  1.00 94.52           O  
ATOM   2915  HG  SER A 196      14.896 -12.034  -5.813  1.00  0.00           H  
ATOM   2916  HA  SER A 196      16.929 -15.541  -5.278  1.00 94.52           H  
ATOM   2917  HB1 SER A 196      15.295 -14.224  -6.509  1.00 94.52           H  
ATOM   2918  HB2 SER A 196      15.043 -14.105  -4.751  1.00 94.52           H  
ATOM   2919  N   PRO A 197      18.382 -15.209  -7.319  1.00 92.82           N  
ATOM   2920  CA  PRO A 197      19.328 -15.045  -8.425  1.00 92.82           C  
ATOM   2921  C   PRO A 197      18.654 -14.559  -9.708  1.00 92.82           C  
ATOM   2922  CB  PRO A 197      19.930 -16.438  -8.620  1.00 92.82           C  
ATOM   2923  O   PRO A 197      19.319 -14.085 -10.620  1.00 92.82           O  
ATOM   2924  CG  PRO A 197      18.779 -17.373  -8.249  1.00 92.82           C  
ATOM   2925  CD  PRO A 197      18.080 -16.622  -7.117  1.00 92.82           C  
ATOM   2926  HA  PRO A 197      20.112 -14.345  -8.135  1.00 92.82           H  
ATOM   2927  HB1 PRO A 197      20.238 -16.589  -9.655  1.00 92.82           H  
ATOM   2928  HB2 PRO A 197      20.784 -16.590  -7.960  1.00 92.82           H  
ATOM   2929  HG1 PRO A 197      18.107 -17.522  -9.094  1.00 92.82           H  
ATOM   2930  HG2 PRO A 197      19.153 -18.338  -7.907  1.00 92.82           H  
ATOM   2931  HD1 PRO A 197      17.004 -16.788  -7.161  1.00 92.82           H  
ATOM   2932  HD2 PRO A 197      18.460 -16.955  -6.151  1.00 92.82           H  
ATOM   2933  N   ASN A 198      17.336 -14.730  -9.815  1.00 94.22           N  
ATOM   2934  HN  ASN A 198      16.836 -15.138  -9.025  1.00  0.00           H  
ATOM   2935  CA  ASN A 198      16.575 -14.365 -10.998  1.00 94.22           C  
ATOM   2936  C   ASN A 198      15.278 -13.653 -10.617  1.00 94.22           C  
ATOM   2937  CB  ASN A 198      16.382 -15.599 -11.906  1.00 94.22           C  
ATOM   2938  O   ASN A 198      14.681 -13.905  -9.568  1.00 94.22           O  
ATOM   2939  CG  ASN A 198      15.559 -16.729 -11.311  1.00 94.22           C  
ATOM   2940  ND2 ASN A 198      15.854 -17.964 -11.637  1.00 94.22           N  
ATOM   2941 1HD2 ASN A 198      15.301 -18.723 -11.238  1.00  0.00           H  
ATOM   2942 2HD2 ASN A 198      16.652 -18.129 -12.250  1.00  0.00           H  
ATOM   2943  OD1 ASN A 198      14.608 -16.532 -10.581  1.00 94.22           O  
ATOM   2944  HA  ASN A 198      17.179 -13.650 -11.557  1.00 94.22           H  
ATOM   2945  HB1 ASN A 198      15.887 -15.269 -12.820  1.00 94.22           H  
ATOM   2946  HB2 ASN A 198      17.368 -15.994 -12.149  1.00 94.22           H  
ATOM   2947  N   TYR A 199      14.813 -12.805 -11.525  1.00 93.77           N  
ATOM   2948  HN  TYR A 199      15.322 -12.710 -12.404  1.00  0.00           H  
ATOM   2949  CA  TYR A 199      13.613 -12.003 -11.332  1.00 93.77           C  
ATOM   2950  C   TYR A 199      12.351 -12.856 -11.064  1.00 93.77           C  
ATOM   2951  CB  TYR A 199      13.491 -11.120 -12.576  1.00 93.77           C  
ATOM   2952  O   TYR A 199      11.505 -12.478 -10.259  1.00 93.77           O  
ATOM   2953  CG  TYR A 199      12.222 -10.314 -12.609  1.00 93.77           C  
ATOM   2954  CD1 TYR A 199      11.165 -10.752 -13.423  1.00 93.77           C  
ATOM   2955  CD2 TYR A 199      12.083  -9.175 -11.791  1.00 93.77           C  
ATOM   2956  CE1 TYR A 199       9.950 -10.062 -13.404  1.00 93.77           C  
ATOM   2957  CE2 TYR A 199      10.855  -8.484 -11.763  1.00 93.77           C  
ATOM   2958  OH  TYR A 199       8.566  -8.379 -12.549  1.00 93.77           O  
ATOM   2959  HH  TYR A 199       8.454  -7.632 -11.973  1.00  0.00           H  
ATOM   2960  CZ  TYR A 199       9.785  -8.957 -12.553  1.00 93.77           C  
ATOM   2961  HA  TYR A 199      13.773 -11.355 -10.470  1.00 93.77           H  
ATOM   2962  HB1 TYR A 199      14.338 -10.434 -12.598  1.00 93.77           H  
ATOM   2963  HB2 TYR A 199      13.518 -11.759 -13.458  1.00 93.77           H  
ATOM   2964  HD1 TYR A 199      11.291 -11.624 -14.065  1.00 93.77           H  
ATOM   2965  HD2 TYR A 199      12.920  -8.831 -11.184  1.00 93.77           H  
ATOM   2966  HE1 TYR A 199       9.131 -10.381 -14.049  1.00 93.77           H  
ATOM   2967  HE2 TYR A 199      10.733  -7.598 -11.141  1.00 93.77           H  
ATOM   2968  N   MET A 200      12.239 -14.055 -11.652  1.00 95.22           N  
ATOM   2969  HN  MET A 200      12.986 -14.373 -12.269  1.00  0.00           H  
ATOM   2970  CA  MET A 200      11.073 -14.929 -11.437  1.00 95.22           C  
ATOM   2971  C   MET A 200      10.999 -15.495 -10.013  1.00 95.22           C  
ATOM   2972  CB  MET A 200      11.051 -16.071 -12.466  1.00 95.22           C  
ATOM   2973  O   MET A 200       9.936 -15.472  -9.396  1.00 95.22           O  
ATOM   2974  CG  MET A 200      10.830 -15.555 -13.892  1.00 95.22           C  
ATOM   2975  SD  MET A 200       9.267 -14.662 -14.124  1.00 95.22           S  
ATOM   2976  CE  MET A 200       9.585 -13.872 -15.723  1.00 95.22           C  
ATOM   2977  HA  MET A 200      10.179 -14.327 -11.597  1.00 95.22           H  
ATOM   2978  HB1 MET A 200      12.004 -16.598 -12.427  1.00 95.22           H  
ATOM   2979  HB2 MET A 200      10.244 -16.758 -12.212  1.00 95.22           H  
ATOM   2980  HG1 MET A 200      11.649 -14.881 -14.143  1.00 95.22           H  
ATOM   2981  HG2 MET A 200      10.840 -16.408 -14.570  1.00 95.22           H  
ATOM   2982  HE1 MET A 200       8.718 -13.280 -16.015  1.00 95.22           H  
ATOM   2983  HE2 MET A 200       9.772 -14.637 -16.476  1.00 95.22           H  
ATOM   2984  HE3 MET A 200      10.457 -13.223 -15.641  1.00 95.22           H  
ATOM   2985  N   SER A 201      12.116 -15.969  -9.456  1.00 95.41           N  
ATOM   2986  HN  SER A 201      12.960 -16.032 -10.025  1.00  0.00           H  
ATOM   2987  CA  SER A 201      12.173 -16.403  -8.053  1.00 95.41           C  
ATOM   2988  C   SER A 201      11.895 -15.237  -7.109  1.00 95.41           C  
ATOM   2989  CB  SER A 201      13.513 -17.068  -7.718  1.00 95.41           C  
ATOM   2990  O   SER A 201      11.148 -15.392  -6.144  1.00 95.41           O  
ATOM   2991  OG  SER A 201      14.603 -16.182  -7.867  1.00 95.41           O  
ATOM   2992  HG  SER A 201      15.433 -16.594  -7.659  1.00  0.00           H  
ATOM   2993  HA  SER A 201      11.388 -17.145  -7.903  1.00 95.41           H  
ATOM   2994  HB1 SER A 201      13.483 -17.416  -6.686  1.00 95.41           H  
ATOM   2995  HB2 SER A 201      13.659 -17.918  -8.385  1.00 95.41           H  
ATOM   2996  N   MET A 202      12.400 -14.047  -7.442  1.00 94.87           N  
ATOM   2997  HN  MET A 202      13.011 -13.992  -8.257  1.00  0.00           H  
ATOM   2998  CA  MET A 202      12.125 -12.823  -6.703  1.00 94.87           C  
ATOM   2999  C   MET A 202      10.623 -12.497  -6.661  1.00 94.87           C  
ATOM   3000  CB  MET A 202      12.923 -11.681  -7.340  1.00 94.87           C  
ATOM   3001  O   MET A 202      10.086 -12.228  -5.586  1.00 94.87           O  
ATOM   3002  CG  MET A 202      13.029 -10.524  -6.364  1.00 94.87           C  
ATOM   3003  SD  MET A 202      13.525  -8.983  -7.146  1.00 94.87           S  
ATOM   3004  CE  MET A 202      13.273  -7.931  -5.706  1.00 94.87           C  
ATOM   3005  HA  MET A 202      12.475 -12.955  -5.679  1.00 94.87           H  
ATOM   3006  HB1 MET A 202      13.923 -12.035  -7.592  1.00 94.87           H  
ATOM   3007  HB2 MET A 202      12.416 -11.346  -8.245  1.00 94.87           H  
ATOM   3008  HG1 MET A 202      12.057 -10.377  -5.894  1.00 94.87           H  
ATOM   3009  HG2 MET A 202      13.766 -10.779  -5.603  1.00 94.87           H  
ATOM   3010  HE1 MET A 202      13.524  -6.901  -5.959  1.00 94.87           H  
ATOM   3011  HE2 MET A 202      13.913  -8.270  -4.891  1.00 94.87           H  
ATOM   3012  HE3 MET A 202      12.230  -7.984  -5.395  1.00 94.87           H  
ATOM   3013  N   LEU A 203       9.920 -12.588  -7.798  1.00 95.92           N  
ATOM   3014  HN  LEU A 203      10.421 -12.803  -8.660  1.00  0.00           H  
ATOM   3015  CA  LEU A 203       8.468 -12.395  -7.866  1.00 95.92           C  
ATOM   3016  C   LEU A 203       7.693 -13.418  -7.037  1.00 95.92           C  
ATOM   3017  CB  LEU A 203       7.980 -12.495  -9.320  1.00 95.92           C  
ATOM   3018  O   LEU A 203       6.746 -13.044  -6.346  1.00 95.92           O  
ATOM   3019  CG  LEU A 203       8.258 -11.285 -10.218  1.00 95.92           C  
ATOM   3020  CD1 LEU A 203       7.745 -11.650 -11.614  1.00 95.92           C  
ATOM   3021  CD2 LEU A 203       7.515 -10.037  -9.739  1.00 95.92           C  
ATOM   3022  HA  LEU A 203       8.234 -11.399  -7.491  1.00 95.92           H  
ATOM   3023  HB1 LEU A 203       8.463 -13.361  -9.773  1.00 95.92           H  
ATOM   3024  HB2 LEU A 203       6.901 -12.650  -9.297  1.00 95.92           H  
ATOM   3025  HG  LEU A 203       9.329 -11.088 -10.255  1.00 95.92           H  
ATOM   3026 1HD1 LEU A 203       7.920 -10.817 -12.295  1.00 95.92           H  
ATOM   3027 2HD1 LEU A 203       6.677 -11.861 -11.565  1.00 95.92           H  
ATOM   3028 3HD1 LEU A 203       8.273 -12.532 -11.976  1.00 95.92           H  
ATOM   3029 1HD2 LEU A 203       7.740  -9.202 -10.403  1.00 95.92           H  
ATOM   3030 2HD2 LEU A 203       7.833  -9.790  -8.726  1.00 95.92           H  
ATOM   3031 3HD2 LEU A 203       6.442 -10.227  -9.746  1.00 95.92           H  
ATOM   3032  N   LEU A 204       8.089 -14.693  -7.082  1.00 96.64           N  
ATOM   3033  HN  LEU A 204       8.867 -14.945  -7.692  1.00  0.00           H  
ATOM   3034  CA  LEU A 204       7.448 -15.742  -6.288  1.00 96.64           C  
ATOM   3035  C   LEU A 204       7.578 -15.458  -4.789  1.00 96.64           C  
ATOM   3036  CB  LEU A 204       8.060 -17.111  -6.630  1.00 96.64           C  
ATOM   3037  O   LEU A 204       6.591 -15.546  -4.058  1.00 96.64           O  
ATOM   3038  CG  LEU A 204       7.694 -17.651  -8.023  1.00 96.64           C  
ATOM   3039  CD1 LEU A 204       8.497 -18.924  -8.295  1.00 96.64           C  
ATOM   3040  CD2 LEU A 204       6.205 -17.989  -8.136  1.00 96.64           C  
ATOM   3041  HA  LEU A 204       6.388 -15.766  -6.542  1.00 96.64           H  
ATOM   3042  HB1 LEU A 204       9.145 -17.020  -6.576  1.00 96.64           H  
ATOM   3043  HB2 LEU A 204       7.717 -17.831  -5.887  1.00 96.64           H  
ATOM   3044  HG  LEU A 204       7.948 -16.902  -8.774  1.00 96.64           H  
ATOM   3045 1HD1 LEU A 204       8.242 -19.311  -9.281  1.00 96.64           H  
ATOM   3046 2HD1 LEU A 204       8.260 -19.672  -7.539  1.00 96.64           H  
ATOM   3047 3HD1 LEU A 204       9.562 -18.697  -8.259  1.00 96.64           H  
ATOM   3048 1HD2 LEU A 204       5.992 -18.367  -9.136  1.00 96.64           H  
ATOM   3049 2HD2 LEU A 204       5.613 -17.092  -7.954  1.00 96.64           H  
ATOM   3050 3HD2 LEU A 204       5.948 -18.750  -7.399  1.00 96.64           H  
ATOM   3051  N   PHE A 205       8.768 -15.064  -4.330  1.00 96.62           N  
ATOM   3052  HN  PHE A 205       9.556 -15.013  -4.976  1.00  0.00           H  
ATOM   3053  CA  PHE A 205       8.976 -14.703  -2.929  1.00 96.62           C  
ATOM   3054  C   PHE A 205       8.246 -13.417  -2.541  1.00 96.62           C  
ATOM   3055  CB  PHE A 205      10.474 -14.613  -2.621  1.00 96.62           C  
ATOM   3056  O   PHE A 205       7.725 -13.338  -1.431  1.00 96.62           O  
ATOM   3057  CG  PHE A 205      11.239 -15.908  -2.823  1.00 96.62           C  
ATOM   3058  CD1 PHE A 205      10.735 -17.126  -2.321  1.00 96.62           C  
ATOM   3059  CD2 PHE A 205      12.460 -15.901  -3.522  1.00 96.62           C  
ATOM   3060  CE1 PHE A 205      11.427 -18.326  -2.553  1.00 96.62           C  
ATOM   3061  CE2 PHE A 205      13.157 -17.100  -3.745  1.00 96.62           C  
ATOM   3062  CZ  PHE A 205      12.638 -18.314  -3.265  1.00 96.62           C  
ATOM   3063  HA  PHE A 205       8.565 -15.508  -2.320  1.00 96.62           H  
ATOM   3064  HB1 PHE A 205      10.910 -13.855  -3.272  1.00 96.62           H  
ATOM   3065  HB2 PHE A 205      10.589 -14.309  -1.581  1.00 96.62           H  
ATOM   3066  HD1 PHE A 205       9.806 -17.136  -1.751  1.00 96.62           H  
ATOM   3067  HD2 PHE A 205      12.867 -14.960  -3.892  1.00 96.62           H  
ATOM   3068  HE1 PHE A 205      11.024 -19.268  -2.180  1.00 96.62           H  
ATOM   3069  HE2 PHE A 205      14.101 -17.088  -4.291  1.00 96.62           H  
ATOM   3070  HZ  PHE A 205      13.174 -19.246  -3.445  1.00 96.62           H  
ATOM   3071  N   ARG A 206       8.127 -12.444  -3.451  1.00 95.32           N  
ATOM   3072  HN  ARG A 206       8.599 -12.558  -4.348  1.00  0.00           H  
ATOM   3073  CA  ARG A 206       7.349 -11.219  -3.222  1.00 95.32           C  
ATOM   3074  C   ARG A 206       5.850 -11.492  -3.111  1.00 95.32           C  
ATOM   3075  CB  ARG A 206       7.659 -10.219  -4.345  1.00 95.32           C  
ATOM   3076  O   ARG A 206       5.201 -10.952  -2.218  1.00 95.32           O  
ATOM   3077  CG  ARG A 206       7.078  -8.819  -4.109  1.00 95.32           C  
ATOM   3078  CD  ARG A 206       7.642  -8.177  -2.834  1.00 95.32           C  
ATOM   3079  NE  ARG A 206       7.361  -6.734  -2.791  1.00 95.32           N  
ATOM   3080  HE  ARG A 206       6.948  -6.319  -3.626  1.00  0.00           H  
ATOM   3081  NH1 ARG A 206       8.121  -6.330  -0.653  1.00 95.32           N  
ATOM   3082 1HH1 ARG A 206       8.375  -7.316  -0.597  1.00  0.00           H  
ATOM   3083 2HH1 ARG A 206       8.300  -5.705   0.133  1.00  0.00           H  
ATOM   3084  NH2 ARG A 206       7.267  -4.665  -1.846  1.00 95.32           N  
ATOM   3085 1HH2 ARG A 206       6.853  -4.348  -2.723  1.00  0.00           H  
ATOM   3086 2HH2 ARG A 206       7.446  -4.040  -1.060  1.00  0.00           H  
ATOM   3087  CZ  ARG A 206       7.592  -5.925  -1.774  1.00 95.32           C  
ATOM   3088  HA  ARG A 206       7.681 -10.781  -2.281  1.00 95.32           H  
ATOM   3089  HB1 ARG A 206       8.742 -10.130  -4.436  1.00 95.32           H  
ATOM   3090  HB2 ARG A 206       7.246 -10.609  -5.275  1.00 95.32           H  
ATOM   3091  HG1 ARG A 206       7.324  -8.186  -4.962  1.00 95.32           H  
ATOM   3092  HG2 ARG A 206       5.995  -8.898  -4.015  1.00 95.32           H  
ATOM   3093  HD1 ARG A 206       7.186  -8.653  -1.966  1.00 95.32           H  
ATOM   3094  HD2 ARG A 206       8.721  -8.329  -2.808  1.00 95.32           H  
ATOM   3095  N   LEU A 207       5.308 -12.362  -3.965  1.00 96.14           N  
ATOM   3096  HN  LEU A 207       5.891 -12.724  -4.720  1.00  0.00           H  
ATOM   3097  CA  LEU A 207       3.922 -12.825  -3.877  1.00 96.14           C  
ATOM   3098  C   LEU A 207       3.685 -13.585  -2.565  1.00 96.14           C  
ATOM   3099  CB  LEU A 207       3.608 -13.701  -5.104  1.00 96.14           C  
ATOM   3100  O   LEU A 207       2.703 -13.319  -1.876  1.00 96.14           O  
ATOM   3101  CG  LEU A 207       2.182 -14.290  -5.116  1.00 96.14           C  
ATOM   3102  CD1 LEU A 207       1.109 -13.208  -5.228  1.00 96.14           C  
ATOM   3103  CD2 LEU A 207       2.024 -15.243  -6.299  1.00 96.14           C  
ATOM   3104  HA  LEU A 207       3.265 -11.955  -3.896  1.00 96.14           H  
ATOM   3105  HB1 LEU A 207       3.733 -13.092  -5.999  1.00 96.14           H  
ATOM   3106  HB2 LEU A 207       4.319 -14.527  -5.124  1.00 96.14           H  
ATOM   3107  HG  LEU A 207       2.024 -14.847  -4.193  1.00 96.14           H  
ATOM   3108 1HD1 LEU A 207       0.123 -13.672  -5.232  1.00 96.14           H  
ATOM   3109 2HD1 LEU A 207       1.251 -12.649  -6.153  1.00 96.14           H  
ATOM   3110 3HD1 LEU A 207       1.187 -12.529  -4.379  1.00 96.14           H  
ATOM   3111 1HD2 LEU A 207       1.015 -15.655  -6.302  1.00 96.14           H  
ATOM   3112 2HD2 LEU A 207       2.747 -16.054  -6.212  1.00 96.14           H  
ATOM   3113 3HD2 LEU A 207       2.197 -14.701  -7.229  1.00 96.14           H  
ATOM   3114  N   LEU A 208       4.599 -14.489  -2.193  1.00 96.28           N  
ATOM   3115  HN  LEU A 208       5.387 -14.665  -2.816  1.00  0.00           H  
ATOM   3116  CA  LEU A 208       4.525 -15.238  -0.936  1.00 96.28           C  
ATOM   3117  C   LEU A 208       4.571 -14.315   0.285  1.00 96.28           C  
ATOM   3118  CB  LEU A 208       5.658 -16.277  -0.896  1.00 96.28           C  
ATOM   3119  O   LEU A 208       3.794 -14.509   1.216  1.00 96.28           O  
ATOM   3120  CG  LEU A 208       5.639 -17.174   0.356  1.00 96.28           C  
ATOM   3121  CD1 LEU A 208       4.349 -17.994   0.461  1.00 96.28           C  
ATOM   3122  CD2 LEU A 208       6.822 -18.142   0.309  1.00 96.28           C  
ATOM   3123  HA  LEU A 208       3.576 -15.774  -0.918  1.00 96.28           H  
ATOM   3124  HB1 LEU A 208       5.570 -16.914  -1.776  1.00 96.28           H  
ATOM   3125  HB2 LEU A 208       6.610 -15.747  -0.924  1.00 96.28           H  
ATOM   3126  HG  LEU A 208       5.731 -16.546   1.242  1.00 96.28           H  
ATOM   3127 1HD1 LEU A 208       4.382 -18.611   1.359  1.00 96.28           H  
ATOM   3128 2HD1 LEU A 208       4.253 -18.635  -0.416  1.00 96.28           H  
ATOM   3129 3HD1 LEU A 208       3.493 -17.321   0.514  1.00 96.28           H  
ATOM   3130 1HD2 LEU A 208       6.808 -18.777   1.195  1.00 96.28           H  
ATOM   3131 2HD2 LEU A 208       7.754 -17.577   0.282  1.00 96.28           H  
ATOM   3132 3HD2 LEU A 208       6.748 -18.763  -0.583  1.00 96.28           H  
ATOM   3133  N   GLN A 209       5.428 -13.292   0.252  1.00 94.97           N  
ATOM   3134  HN  GLN A 209       6.094 -13.243  -0.519  1.00  0.00           H  
ATOM   3135  CA  GLN A 209       5.460 -12.241   1.261  1.00 94.97           C  
ATOM   3136  C   GLN A 209       4.085 -11.559   1.339  1.00 94.97           C  
ATOM   3137  CB  GLN A 209       6.607 -11.267   0.929  1.00 94.97           C  
ATOM   3138  O   GLN A 209       3.458 -11.560   2.396  1.00 94.97           O  
ATOM   3139  CG  GLN A 209       6.911 -10.333   2.097  1.00 94.97           C  
ATOM   3140  CD  GLN A 209       8.150  -9.478   1.860  1.00 94.97           C  
ATOM   3141  NE2 GLN A 209       9.079  -9.477   2.791  1.00 94.97           N  
ATOM   3142 1HE2 GLN A 209       8.946 -10.042   3.630  1.00  0.00           H  
ATOM   3143 2HE2 GLN A 209       9.908  -8.905   2.632  1.00  0.00           H  
ATOM   3144  OE1 GLN A 209       8.310  -8.799   0.852  1.00 94.97           O  
ATOM   3145  HA  GLN A 209       5.670 -12.700   2.227  1.00 94.97           H  
ATOM   3146  HB1 GLN A 209       7.502 -11.843   0.695  1.00 94.97           H  
ATOM   3147  HB2 GLN A 209       6.323 -10.669   0.063  1.00 94.97           H  
ATOM   3148  HG1 GLN A 209       6.056  -9.674   2.248  1.00 94.97           H  
ATOM   3149  HG2 GLN A 209       7.069 -10.934   2.992  1.00 94.97           H  
ATOM   3150  N   GLY A 210       3.546 -11.110   0.200  1.00 95.01           N  
ATOM   3151  HN  GLY A 210       4.097 -11.188  -0.655  1.00  0.00           H  
ATOM   3152  CA  GLY A 210       2.211 -10.513   0.107  1.00 95.01           C  
ATOM   3153  C   GLY A 210       1.099 -11.390   0.698  1.00 95.01           C  
ATOM   3154  O   GLY A 210       0.282 -10.899   1.472  1.00 95.01           O  
ATOM   3155  HA1 GLY A 210       2.221  -9.564   0.642  1.00 95.01           H  
ATOM   3156  HA2 GLY A 210       1.986 -10.335  -0.945  1.00 95.01           H  
ATOM   3157  N   LEU A 211       1.092 -12.699   0.425  1.00 95.02           N  
ATOM   3158  HN  LEU A 211       1.830 -13.073  -0.172  1.00  0.00           H  
ATOM   3159  CA  LEU A 211       0.074 -13.629   0.941  1.00 95.02           C  
ATOM   3160  C   LEU A 211      -0.046 -13.629   2.471  1.00 95.02           C  
ATOM   3161  CB  LEU A 211       0.367 -15.057   0.444  1.00 95.02           C  
ATOM   3162  O   LEU A 211      -1.118 -13.928   2.996  1.00 95.02           O  
ATOM   3163  CG  LEU A 211       0.041 -15.307  -1.039  1.00 95.02           C  
ATOM   3164  CD1 LEU A 211       0.555 -16.688  -1.449  1.00 95.02           C  
ATOM   3165  CD2 LEU A 211      -1.464 -15.280  -1.314  1.00 95.02           C  
ATOM   3166  HA  LEU A 211      -0.890 -13.326   0.532  1.00 95.02           H  
ATOM   3167  HB1 LEU A 211       1.428 -15.257   0.596  1.00 95.02           H  
ATOM   3168  HB2 LEU A 211      -0.223 -15.751   1.042  1.00 95.02           H  
ATOM   3169  HG  LEU A 211       0.531 -14.547  -1.647  1.00 95.02           H  
ATOM   3170 1HD1 LEU A 211       0.324 -16.865  -2.499  1.00 95.02           H  
ATOM   3171 2HD1 LEU A 211       0.074 -17.452  -0.838  1.00 95.02           H  
ATOM   3172 3HD1 LEU A 211       1.634 -16.733  -1.302  1.00 95.02           H  
ATOM   3173 1HD2 LEU A 211      -1.644 -15.461  -2.374  1.00 95.02           H  
ATOM   3174 2HD2 LEU A 211      -1.867 -14.305  -1.039  1.00 95.02           H  
ATOM   3175 3HD2 LEU A 211      -1.955 -16.054  -0.725  1.00 95.02           H  
ATOM   3176  N   VAL A 212       1.022 -13.291   3.195  1.00 94.57           N  
ATOM   3177  HN  VAL A 212       1.865 -12.985   2.709  1.00  0.00           H  
ATOM   3178  CA  VAL A 212       1.035 -13.341   4.661  1.00 94.57           C  
ATOM   3179  C   VAL A 212       1.150 -11.978   5.335  1.00 94.57           C  
ATOM   3180  CB  VAL A 212       2.102 -14.320   5.174  1.00 94.57           C  
ATOM   3181  O   VAL A 212       0.638 -11.837   6.443  1.00 94.57           O  
ATOM   3182  CG1 VAL A 212       1.786 -15.753   4.723  1.00 94.57           C  
ATOM   3183  CG2 VAL A 212       3.519 -13.943   4.741  1.00 94.57           C  
ATOM   3184  HA  VAL A 212       0.071 -13.752   4.962  1.00 94.57           H  
ATOM   3185  HB  VAL A 212       2.072 -14.301   6.263  1.00 94.57           H  
ATOM   3186 1HG1 VAL A 212       2.554 -16.430   5.097  1.00 94.57           H  
ATOM   3187 2HG1 VAL A 212       1.764 -15.795   3.634  1.00 94.57           H  
ATOM   3188 3HG1 VAL A 212       0.815 -16.053   5.117  1.00 94.57           H  
ATOM   3189 1HG2 VAL A 212       4.226 -14.673   5.135  1.00 94.57           H  
ATOM   3190 2HG2 VAL A 212       3.766 -12.954   5.126  1.00 94.57           H  
ATOM   3191 3HG2 VAL A 212       3.576 -13.933   3.653  1.00 94.57           H  
ATOM   3192  N   SER A 213       1.757 -10.954   4.720  1.00 92.68           N  
ATOM   3193  HN  SER A 213       2.008 -11.036   3.735  1.00  0.00           H  
ATOM   3194  CA  SER A 213       2.066  -9.711   5.449  1.00 92.68           C  
ATOM   3195  C   SER A 213       0.822  -8.910   5.848  1.00 92.68           C  
ATOM   3196  CB  SER A 213       3.014  -8.781   4.691  1.00 92.68           C  
ATOM   3197  O   SER A 213       0.752  -8.450   6.988  1.00 92.68           O  
ATOM   3198  OG  SER A 213       4.049  -9.446   4.014  1.00 92.68           O  
ATOM   3199  HG  SER A 213       4.638  -8.868   3.543  1.00  0.00           H  
ATOM   3200  HA  SER A 213       2.570  -9.999   6.372  1.00 92.68           H  
ATOM   3201  HB1 SER A 213       2.432  -8.220   3.960  1.00 92.68           H  
ATOM   3202  HB2 SER A 213       3.461  -8.091   5.406  1.00 92.68           H  
ATOM   3203  N   LYS A 214      -0.185  -8.774   4.967  1.00 90.23           N  
ATOM   3204  HN  LYS A 214      -0.076  -9.157   4.028  1.00  0.00           H  
ATOM   3205  CA  LYS A 214      -1.446  -8.085   5.320  1.00 90.23           C  
ATOM   3206  C   LYS A 214      -2.194  -8.838   6.418  1.00 90.23           C  
ATOM   3207  CB  LYS A 214      -2.329  -7.870   4.073  1.00 90.23           C  
ATOM   3208  O   LYS A 214      -2.667  -8.232   7.375  1.00 90.23           O  
ATOM   3209  CG  LYS A 214      -3.679  -7.200   4.410  1.00 90.23           C  
ATOM   3210  CD  LYS A 214      -4.496  -6.892   3.148  1.00 90.23           C  
ATOM   3211  CE  LYS A 214      -5.870  -6.298   3.484  1.00 90.23           C  
ATOM   3212  NZ  LYS A 214      -6.631  -5.986   2.251  1.00 90.23           N1+
ATOM   3213  HZ1 LYS A 214      -7.545  -5.591   2.474  1.00  0.00           H  
ATOM   3214  HZ2 LYS A 214      -6.712  -6.801   1.643  1.00  0.00           H  
ATOM   3215  HZ3 LYS A 214      -6.101  -5.378   1.626  1.00  0.00           H  
ATOM   3216  HA  LYS A 214      -1.186  -7.102   5.713  1.00 90.23           H  
ATOM   3217  HB1 LYS A 214      -1.790  -7.235   3.369  1.00 90.23           H  
ATOM   3218  HB2 LYS A 214      -2.525  -8.839   3.613  1.00 90.23           H  
ATOM   3219  HG1 LYS A 214      -4.255  -7.870   5.048  1.00 90.23           H  
ATOM   3220  HG2 LYS A 214      -3.487  -6.268   4.941  1.00 90.23           H  
ATOM   3221  HD1 LYS A 214      -3.944  -6.178   2.537  1.00 90.23           H  
ATOM   3222  HD2 LYS A 214      -4.640  -7.816   2.588  1.00 90.23           H  
ATOM   3223  HE1 LYS A 214      -6.434  -7.018   4.078  1.00 90.23           H  
ATOM   3224  HE2 LYS A 214      -5.731  -5.382   4.058  1.00 90.23           H  
ATOM   3225  N   GLY A 215      -2.268 -10.164   6.306  1.00 87.69           N  
ATOM   3226  HN  GLY A 215      -1.862 -10.607   5.482  1.00  0.00           H  
ATOM   3227  CA  GLY A 215      -2.905 -11.010   7.313  1.00 87.69           C  
ATOM   3228  C   GLY A 215      -2.187 -10.964   8.665  1.00 87.69           C  
ATOM   3229  O   GLY A 215      -2.843 -10.882   9.697  1.00 87.69           O  
ATOM   3230  HA1 GLY A 215      -3.932 -10.673   7.452  1.00 87.69           H  
ATOM   3231  HA2 GLY A 215      -2.906 -12.039   6.954  1.00 87.69           H  
ATOM   3232  N   ASN A 216      -0.854 -10.912   8.664  1.00 90.81           N  
ATOM   3233  HN  ASN A 216      -0.376 -11.024   7.770  1.00  0.00           H  
ATOM   3234  CA  ASN A 216      -0.031 -10.706   9.854  1.00 90.81           C  
ATOM   3235  C   ASN A 216      -0.327  -9.360  10.537  1.00 90.81           C  
ATOM   3236  CB  ASN A 216       1.436 -10.789   9.412  1.00 90.81           C  
ATOM   3237  O   ASN A 216      -0.560  -9.307  11.744  1.00 90.81           O  
ATOM   3238  CG  ASN A 216       2.383 -10.564  10.562  1.00 90.81           C  
ATOM   3239  ND2 ASN A 216       3.202  -9.542  10.480  1.00 90.81           N  
ATOM   3240 1HD2 ASN A 216       3.843  -9.390  11.259  1.00  0.00           H  
ATOM   3241 2HD2 ASN A 216       3.198  -8.933   9.662  1.00  0.00           H  
ATOM   3242  OD1 ASN A 216       2.388 -11.290  11.538  1.00 90.81           O  
ATOM   3243  HA  ASN A 216      -0.230 -11.510  10.562  1.00 90.81           H  
ATOM   3244  HB1 ASN A 216       1.622 -11.777   8.991  1.00 90.81           H  
ATOM   3245  HB2 ASN A 216       1.618 -10.029   8.652  1.00 90.81           H  
ATOM   3246  N   TRP A 217      -0.369  -8.276   9.755  1.00 90.87           N  
ATOM   3247  HN  TRP A 217      -0.157  -8.388   8.763  1.00  0.00           H  
ATOM   3248  CA  TRP A 217      -0.702  -6.938  10.245  1.00 90.87           C  
ATOM   3249  C   TRP A 217      -2.114  -6.888  10.852  1.00 90.87           C  
ATOM   3250  CB  TRP A 217      -0.546  -5.949   9.083  1.00 90.87           C  
ATOM   3251  O   TRP A 217      -2.314  -6.389  11.960  1.00 90.87           O  
ATOM   3252  CG  TRP A 217      -0.711  -4.519   9.474  1.00 90.87           C  
ATOM   3253  CD1 TRP A 217       0.140  -3.843  10.268  1.00 90.87           C  
ATOM   3254  CD2 TRP A 217      -1.776  -3.582   9.140  1.00 90.87           C  
ATOM   3255  CE2 TRP A 217      -1.517  -2.353   9.818  1.00 90.87           C  
ATOM   3256  CE3 TRP A 217      -2.931  -3.642   8.332  1.00 90.87           C  
ATOM   3257  NE1 TRP A 217      -0.310  -2.553  10.454  1.00 90.87           N  
ATOM   3258  HE1 TRP A 217       0.185  -1.841  10.991  1.00  0.00           H  
ATOM   3259  CH2 TRP A 217      -3.554  -1.363   8.965  1.00 90.87           C  
ATOM   3260  CZ2 TRP A 217      -2.388  -1.261   9.744  1.00 90.87           C  
ATOM   3261  CZ3 TRP A 217      -3.812  -2.545   8.247  1.00 90.87           C  
ATOM   3262  HA  TRP A 217       0.014  -6.670  11.022  1.00 90.87           H  
ATOM   3263  HB1 TRP A 217       0.450  -6.075   8.658  1.00 90.87           H  
ATOM   3264  HB2 TRP A 217      -1.296  -6.186   8.329  1.00 90.87           H  
ATOM   3265  HD1 TRP A 217       1.052  -4.255  10.701  1.00 90.87           H  
ATOM   3266  HE3 TRP A 217      -3.145  -4.549   7.766  1.00 90.87           H  
ATOM   3267  HH2 TRP A 217      -4.255  -0.530   8.918  1.00 90.87           H  
ATOM   3268  HZ2 TRP A 217      -2.165  -0.341  10.284  1.00 90.87           H  
ATOM   3269  HZ3 TRP A 217      -4.701  -2.613   7.620  1.00 90.87           H  
ATOM   3270  N   MET A 218      -3.091  -7.499  10.178  1.00 87.48           N  
ATOM   3271  HN  MET A 218      -2.869  -7.924   9.278  1.00  0.00           H  
ATOM   3272  CA  MET A 218      -4.467  -7.587  10.673  1.00 87.48           C  
ATOM   3273  C   MET A 218      -4.595  -8.469  11.916  1.00 87.48           C  
ATOM   3274  CB  MET A 218      -5.403  -8.068   9.558  1.00 87.48           C  
ATOM   3275  O   MET A 218      -5.281  -8.081  12.856  1.00 87.48           O  
ATOM   3276  CG  MET A 218      -5.537  -7.070   8.399  1.00 87.48           C  
ATOM   3277  SD  MET A 218      -6.630  -5.640   8.656  1.00 87.48           S  
ATOM   3278  CE  MET A 218      -5.682  -4.592   9.793  1.00 87.48           C  
ATOM   3279  HA  MET A 218      -4.780  -6.581  10.952  1.00 87.48           H  
ATOM   3280  HB1 MET A 218      -5.014  -9.006   9.162  1.00 87.48           H  
ATOM   3281  HB2 MET A 218      -6.392  -8.235   9.986  1.00 87.48           H  
ATOM   3282  HG1 MET A 218      -4.541  -6.686   8.180  1.00 87.48           H  
ATOM   3283  HG2 MET A 218      -5.913  -7.619   7.536  1.00 87.48           H  
ATOM   3284  HE1 MET A 218      -6.253  -3.691  10.019  1.00 87.48           H  
ATOM   3285  HE2 MET A 218      -4.735  -4.315   9.329  1.00 87.48           H  
ATOM   3286  HE3 MET A 218      -5.488  -5.139  10.716  1.00 87.48           H  
ATOM   3287  N   ALA A 219      -3.904  -9.609  11.977  1.00 87.67           N  
ATOM   3288  HN  ALA A 219      -3.357  -9.894  11.164  1.00  0.00           H  
ATOM   3289  CA  ALA A 219      -3.899 -10.466  13.160  1.00 87.67           C  
ATOM   3290  C   ALA A 219      -3.345  -9.725  14.386  1.00 87.67           C  
ATOM   3291  CB  ALA A 219      -3.095 -11.737  12.856  1.00 87.67           C  
ATOM   3292  O   ALA A 219      -3.917  -9.833  15.469  1.00 87.67           O  
ATOM   3293  HA  ALA A 219      -4.927 -10.757  13.374  1.00 87.67           H  
ATOM   3294  HB1 ALA A 219      -3.087 -12.381  13.735  1.00 87.67           H  
ATOM   3295  HB2 ALA A 219      -2.072 -11.467  12.595  1.00 87.67           H  
ATOM   3296  HB3 ALA A 219      -3.554 -12.267  12.022  1.00 87.67           H  
ATOM   3297  N   GLY A 220      -2.286  -8.925  14.212  1.00 89.34           N  
ATOM   3298  HN  GLY A 220      -1.832  -8.912  13.299  1.00  0.00           H  
ATOM   3299  CA  GLY A 220      -1.748  -8.068  15.269  1.00 89.34           C  
ATOM   3300  C   GLY A 220      -2.741  -7.001  15.735  1.00 89.34           C  
ATOM   3301  O   GLY A 220      -2.949  -6.844  16.939  1.00 89.34           O  
ATOM   3302  HA1 GLY A 220      -1.484  -8.693  16.122  1.00 89.34           H  
ATOM   3303  HA2 GLY A 220      -0.855  -7.570  14.892  1.00 89.34           H  
ATOM   3304  N   TYR A 221      -3.396  -6.316  14.794  1.00 88.68           N  
ATOM   3305  HN  TYR A 221      -3.152  -6.487  13.819  1.00  0.00           H  
ATOM   3306  CA  TYR A 221      -4.445  -5.332  15.080  1.00 88.68           C  
ATOM   3307  C   TYR A 221      -5.639  -5.942  15.839  1.00 88.68           C  
ATOM   3308  CB  TYR A 221      -4.918  -4.723  13.755  1.00 88.68           C  
ATOM   3309  O   TYR A 221      -6.119  -5.397  16.837  1.00 88.68           O  
ATOM   3310  CG  TYR A 221      -6.070  -3.758  13.926  1.00 88.68           C  
ATOM   3311  CD1 TYR A 221      -7.398  -4.215  13.823  1.00 88.68           C  
ATOM   3312  CD2 TYR A 221      -5.808  -2.409  14.221  1.00 88.68           C  
ATOM   3313  CE1 TYR A 221      -8.468  -3.324  14.028  1.00 88.68           C  
ATOM   3314  CE2 TYR A 221      -6.873  -1.511  14.396  1.00 88.68           C  
ATOM   3315  OH  TYR A 221      -9.237  -1.104  14.499  1.00 88.68           O  
ATOM   3316  HH  TYR A 221      -9.060  -0.191  14.692  1.00  0.00           H  
ATOM   3317  CZ  TYR A 221      -8.205  -1.967  14.315  1.00 88.68           C  
ATOM   3318  HA  TYR A 221      -4.016  -4.538  15.691  1.00 88.68           H  
ATOM   3319  HB1 TYR A 221      -4.083  -4.190  13.300  1.00 88.68           H  
ATOM   3320  HB2 TYR A 221      -5.236  -5.531  13.096  1.00 88.68           H  
ATOM   3321  HD1 TYR A 221      -7.597  -5.260  13.584  1.00 88.68           H  
ATOM   3322  HD2 TYR A 221      -4.779  -2.060  14.314  1.00 88.68           H  
ATOM   3323  HE1 TYR A 221      -9.496  -3.680  13.965  1.00 88.68           H  
ATOM   3324  HE2 TYR A 221      -6.670  -0.459  14.595  1.00 88.68           H  
ATOM   3325  N   THR A 222      -6.126  -7.099  15.397  1.00 85.57           N  
ATOM   3326  HN  THR A 222      -5.712  -7.520  14.565  1.00  0.00           H  
ATOM   3327  CA  THR A 222      -7.234  -7.790  16.060  1.00 85.57           C  
ATOM   3328  C   THR A 222      -6.827  -8.238  17.460  1.00 85.57           C  
ATOM   3329  CB  THR A 222      -7.708  -8.974  15.213  1.00 85.57           C  
ATOM   3330  O   THR A 222      -7.518  -7.928  18.423  1.00 85.57           O  
ATOM   3331  CG2 THR A 222      -8.888  -9.711  15.838  1.00 85.57           C  
ATOM   3332  OG1 THR A 222      -8.160  -8.504  13.966  1.00 85.57           O  
ATOM   3333  HG1 THR A 222      -7.425  -8.045  13.577  1.00  0.00           H  
ATOM   3334  HA  THR A 222      -8.063  -7.088  16.156  1.00 85.57           H  
ATOM   3335  HB  THR A 222      -6.882  -9.669  15.063  1.00 85.57           H  
ATOM   3336 1HG2 THR A 222      -9.181 -10.540  15.194  1.00 85.57           H  
ATOM   3337 2HG2 THR A 222      -9.727  -9.025  15.951  1.00 85.57           H  
ATOM   3338 3HG2 THR A 222      -8.600 -10.095  16.816  1.00 85.57           H  
ATOM   3339  N   LEU A 223      -5.662  -8.867  17.605  1.00 88.18           N  
ATOM   3340  HN  LEU A 223      -5.072  -9.000  16.784  1.00  0.00           H  
ATOM   3341  CA  LEU A 223      -5.197  -9.373  18.892  1.00 88.18           C  
ATOM   3342  C   LEU A 223      -5.081  -8.259  19.944  1.00 88.18           C  
ATOM   3343  CB  LEU A 223      -3.869 -10.102  18.640  1.00 88.18           C  
ATOM   3344  O   LEU A 223      -5.518  -8.435  21.080  1.00 88.18           O  
ATOM   3345  CG  LEU A 223      -3.283 -10.824  19.858  1.00 88.18           C  
ATOM   3346  CD1 LEU A 223      -4.222 -11.906  20.400  1.00 88.18           C  
ATOM   3347  CD2 LEU A 223      -1.969 -11.492  19.451  1.00 88.18           C  
ATOM   3348  HA  LEU A 223      -5.922 -10.104  19.251  1.00 88.18           H  
ATOM   3349  HB1 LEU A 223      -4.033 -10.841  17.856  1.00 88.18           H  
ATOM   3350  HB2 LEU A 223      -3.140  -9.367  18.300  1.00 88.18           H  
ATOM   3351  HG  LEU A 223      -3.085 -10.096  20.644  1.00 88.18           H  
ATOM   3352 1HD1 LEU A 223      -3.762 -12.388  21.262  1.00 88.18           H  
ATOM   3353 2HD1 LEU A 223      -4.407 -12.649  19.624  1.00 88.18           H  
ATOM   3354 3HD1 LEU A 223      -5.166 -11.451  20.700  1.00 88.18           H  
ATOM   3355 1HD2 LEU A 223      -1.542 -12.009  20.310  1.00 88.18           H  
ATOM   3356 2HD2 LEU A 223      -1.269 -10.734  19.100  1.00 88.18           H  
ATOM   3357 3HD2 LEU A 223      -2.158 -12.210  18.653  1.00 88.18           H  
ATOM   3358  N   ILE A 224      -4.566  -7.082  19.572  1.00 88.69           N  
ATOM   3359  HN  ILE A 224      -4.242  -6.954  18.613  1.00  0.00           H  
ATOM   3360  CA  ILE A 224      -4.462  -5.973  20.526  1.00 88.69           C  
ATOM   3361  C   ILE A 224      -5.824  -5.381  20.902  1.00 88.69           C  
ATOM   3362  CB  ILE A 224      -3.468  -4.902  20.036  1.00 88.69           C  
ATOM   3363  O   ILE A 224      -6.049  -5.036  22.061  1.00 88.69           O  
ATOM   3364  CG1 ILE A 224      -3.116  -3.898  21.140  1.00 88.69           C  
ATOM   3365  CG2 ILE A 224      -3.942  -4.109  18.808  1.00 88.69           C  
ATOM   3366  CD1 ILE A 224      -2.565  -4.489  22.442  1.00 88.69           C  
ATOM   3367  HA  ILE A 224      -4.042  -6.390  21.441  1.00 88.69           H  
ATOM   3368  HB  ILE A 224      -2.548  -5.415  19.757  1.00 88.69           H  
ATOM   3369 1HG1 ILE A 224      -2.366  -3.215  20.741  1.00 88.69           H  
ATOM   3370 2HG1 ILE A 224      -4.021  -3.342  21.384  1.00 88.69           H  
ATOM   3371 1HG2 ILE A 224      -3.182  -3.378  18.532  1.00 88.69           H  
ATOM   3372 2HG2 ILE A 224      -4.873  -3.593  19.045  1.00 88.69           H  
ATOM   3373 3HG2 ILE A 224      -4.108  -4.793  17.975  1.00 88.69           H  
ATOM   3374 1HD1 ILE A 224      -2.353  -3.684  23.146  1.00 88.69           H  
ATOM   3375 2HD1 ILE A 224      -1.647  -5.039  22.232  1.00 88.69           H  
ATOM   3376 3HD1 ILE A 224      -3.302  -5.165  22.875  1.00 88.69           H  
ATOM   3377  N   THR A 225      -6.755  -5.290  19.951  1.00 85.11           N  
ATOM   3378  HN  THR A 225      -6.528  -5.605  19.008  1.00  0.00           H  
ATOM   3379  CA  THR A 225      -8.098  -4.750  20.217  1.00 85.11           C  
ATOM   3380  C   THR A 225      -8.968  -5.693  21.048  1.00 85.11           C  
ATOM   3381  CB  THR A 225      -8.829  -4.352  18.928  1.00 85.11           C  
ATOM   3382  O   THR A 225      -9.912  -5.231  21.692  1.00 85.11           O  
ATOM   3383  CG2 THR A 225      -8.178  -3.153  18.239  1.00 85.11           C  
ATOM   3384  OG1 THR A 225      -8.873  -5.389  17.988  1.00 85.11           O  
ATOM   3385  HG1 THR A 225      -9.278  -6.134  18.416  1.00  0.00           H  
ATOM   3386  HA  THR A 225      -7.965  -3.840  20.802  1.00 85.11           H  
ATOM   3387  HB  THR A 225      -9.853  -4.082  19.186  1.00 85.11           H  
ATOM   3388 1HG2 THR A 225      -8.731  -2.910  17.332  1.00 85.11           H  
ATOM   3389 2HG2 THR A 225      -7.148  -3.397  17.981  1.00 85.11           H  
ATOM   3390 3HG2 THR A 225      -8.190  -2.296  18.912  1.00 85.11           H  
ATOM   3391  N   GLU A 226      -8.633  -6.984  21.083  1.00 86.06           N  
ATOM   3392  HN  GLU A 226      -7.857  -7.289  20.496  1.00  0.00           H  
ATOM   3393  CA  GLU A 226      -9.303  -7.992  21.906  1.00 86.06           C  
ATOM   3394  C   GLU A 226      -8.810  -8.009  23.364  1.00 86.06           C  
ATOM   3395  CB  GLU A 226      -9.156  -9.373  21.247  1.00 86.06           C  
ATOM   3396  O   GLU A 226      -9.598  -8.359  24.245  1.00 86.06           O  
ATOM   3397  CG  GLU A 226      -9.970  -9.478  19.940  1.00 86.06           C  
ATOM   3398  CD  GLU A 226      -9.790 -10.816  19.205  1.00 86.06           C  
ATOM   3399  OE1 GLU A 226     -10.614 -11.136  18.321  1.00 86.06           O  
ATOM   3400  OE2 GLU A 226      -8.841 -11.561  19.526  1.00 86.06           O  
ATOM   3401  HA  GLU A 226     -10.365  -7.748  21.922  1.00 86.06           H  
ATOM   3402  HB1 GLU A 226      -8.104  -9.545  21.021  1.00 86.06           H  
ATOM   3403  HB2 GLU A 226      -9.508 -10.134  21.943  1.00 86.06           H  
ATOM   3404  HG1 GLU A 226     -11.026  -9.358  20.182  1.00 86.06           H  
ATOM   3405  HG2 GLU A 226      -9.656  -8.675  19.274  1.00 86.06           H  
ATOM   3406  N   PHE A 227      -7.563  -7.584  23.629  1.00 84.92           N  
ATOM   3407  HN  PHE A 227      -6.964  -7.350  22.837  1.00  0.00           H  
ATOM   3408  CA  PHE A 227      -6.997  -7.431  24.983  1.00 84.92           C  
ATOM   3409  C   PHE A 227      -7.385  -6.129  25.689  1.00 84.92           C  
ATOM   3410  CB  PHE A 227      -5.461  -7.493  24.916  1.00 84.92           C  
ATOM   3411  O   PHE A 227      -7.212  -6.006  26.904  1.00 84.92           O  
ATOM   3412  CG  PHE A 227      -4.895  -8.878  24.716  1.00 84.92           C  
ATOM   3413  CD1 PHE A 227      -5.226  -9.902  25.625  1.00 84.92           C  
ATOM   3414  CD2 PHE A 227      -4.010  -9.142  23.655  1.00 84.92           C  
ATOM   3415  CE1 PHE A 227      -4.722 -11.198  25.437  1.00 84.92           C  
ATOM   3416  CE2 PHE A 227      -3.498 -10.437  23.480  1.00 84.92           C  
ATOM   3417  CZ  PHE A 227      -3.883 -11.469  24.348  1.00 84.92           C  
ATOM   3418  HA  PHE A 227      -7.345  -8.265  25.593  1.00 84.92           H  
ATOM   3419  HB1 PHE A 227      -5.132  -6.868  24.086  1.00 84.92           H  
ATOM   3420  HB2 PHE A 227      -5.064  -7.095  25.850  1.00 84.92           H  
ATOM   3421  HD1 PHE A 227      -5.874  -9.687  26.475  1.00 84.92           H  
ATOM   3422  HD2 PHE A 227      -3.723  -8.343  22.971  1.00 84.92           H  
ATOM   3423  HE1 PHE A 227      -4.983 -11.992  26.137  1.00 84.92           H  
ATOM   3424  HE2 PHE A 227      -2.800 -10.641  22.668  1.00 84.92           H  
ATOM   3425  HZ  PHE A 227      -3.528 -12.485  24.175  1.00 84.92           H  
ATOM   3426  N   VAL A 228      -7.848  -5.142  24.927  1.00 85.62           N  
ATOM   3427  HN  VAL A 228      -7.995  -5.332  23.936  1.00  0.00           H  
ATOM   3428  CA  VAL A 228      -8.159  -3.801  25.421  1.00 85.62           C  
ATOM   3429  C   VAL A 228      -9.672  -3.638  25.558  1.00 85.62           C  
ATOM   3430  CB  VAL A 228      -7.495  -2.741  24.522  1.00 85.62           C  
ATOM   3431  O   VAL A 228     -10.447  -4.105  24.715  1.00 85.62           O  
ATOM   3432  CG1 VAL A 228      -7.830  -1.310  24.947  1.00 85.62           C  
ATOM   3433  CG2 VAL A 228      -5.964  -2.865  24.587  1.00 85.62           C  
ATOM   3434  HA  VAL A 228      -7.726  -3.707  26.417  1.00 85.62           H  
ATOM   3435  HB  VAL A 228      -7.821  -2.892  23.493  1.00 85.62           H  
ATOM   3436 1HG1 VAL A 228      -7.335  -0.606  24.278  1.00 85.62           H  
ATOM   3437 2HG1 VAL A 228      -7.486  -1.144  25.968  1.00 85.62           H  
ATOM   3438 3HG1 VAL A 228      -8.908  -1.159  24.899  1.00 85.62           H  
ATOM   3439 1HG2 VAL A 228      -5.510  -2.109  23.946  1.00 85.62           H  
ATOM   3440 2HG2 VAL A 228      -5.664  -3.856  24.247  1.00 85.62           H  
ATOM   3441 3HG2 VAL A 228      -5.630  -2.718  25.614  1.00 85.62           H  
ATOM   3442  N   GLY A 229     -10.082  -2.962  26.634  1.00 77.48           N  
ATOM   3443  HN  GLY A 229      -9.382  -2.673  27.317  1.00  0.00           H  
ATOM   3444  CA  GLY A 229     -11.480  -2.612  26.888  1.00 77.48           C  
ATOM   3445  C   GLY A 229     -12.068  -1.689  25.816  1.00 77.48           C  
ATOM   3446  O   GLY A 229     -11.355  -1.099  24.992  1.00 77.48           O  
ATOM   3447  HA1 GLY A 229     -12.068  -3.529  26.918  1.00 77.48           H  
ATOM   3448  HA2 GLY A 229     -11.543  -2.108  27.853  1.00 77.48           H  
ATOM   3449  N   SER A 230     -13.392  -1.566  25.807  1.00 75.97           N  
ATOM   3450  HN  SER A 230     -13.924  -1.989  26.567  1.00  0.00           H  
ATOM   3451  CA  SER A 230     -14.123  -0.851  24.756  1.00 75.97           C  
ATOM   3452  C   SER A 230     -13.732   0.635  24.661  1.00 75.97           C  
ATOM   3453  CB  SER A 230     -15.630  -1.027  24.975  1.00 75.97           C  
ATOM   3454  O   SER A 230     -13.590   1.156  23.550  1.00 75.97           O  
ATOM   3455  OG  SER A 230     -16.082  -0.265  26.074  1.00 75.97           O  
ATOM   3456  HG  SER A 230     -17.016  -0.374  26.210  1.00  0.00           H  
ATOM   3457  HA  SER A 230     -13.872  -1.319  23.804  1.00 75.97           H  
ATOM   3458  HB1 SER A 230     -16.159  -0.704  24.078  1.00 75.97           H  
ATOM   3459  HB2 SER A 230     -15.841  -2.080  25.163  1.00 75.97           H  
ATOM   3460  N   GLY A 231     -13.455   1.289  25.797  1.00 76.56           N  
ATOM   3461  HN  GLY A 231     -13.472   0.762  26.670  1.00  0.00           H  
ATOM   3462  CA  GLY A 231     -13.129   2.717  25.861  1.00 76.56           C  
ATOM   3463  C   GLY A 231     -11.776   3.078  25.240  1.00 76.56           C  
ATOM   3464  O   GLY A 231     -11.643   4.105  24.575  1.00 76.56           O  
ATOM   3465  HA1 GLY A 231     -13.906   3.269  25.333  1.00 76.56           H  
ATOM   3466  HA2 GLY A 231     -13.116   3.018  26.908  1.00 76.56           H  
ATOM   3467  N   SER A 232     -10.773   2.207  25.385  1.00 81.08           N  
ATOM   3468  HN  SER A 232     -10.959   1.333  25.877  1.00  0.00           H  
ATOM   3469  CA  SER A 232      -9.412   2.443  24.872  1.00 81.08           C  
ATOM   3470  C   SER A 232      -9.164   1.852  23.479  1.00 81.08           C  
ATOM   3471  CB  SER A 232      -8.385   1.922  25.879  1.00 81.08           C  
ATOM   3472  O   SER A 232      -8.165   2.191  22.836  1.00 81.08           O  
ATOM   3473  OG  SER A 232      -8.376   2.734  27.033  1.00 81.08           O  
ATOM   3474  HG  SER A 232      -7.738   2.410  27.658  1.00  0.00           H  
ATOM   3475  HA  SER A 232      -9.275   3.522  24.797  1.00 81.08           H  
ATOM   3476  HB1 SER A 232      -8.643   0.901  26.160  1.00 81.08           H  
ATOM   3477  HB2 SER A 232      -7.395   1.935  25.423  1.00 81.08           H  
ATOM   3478  N   ARG A 233     -10.071   1.000  22.975  1.00 83.03           N  
ATOM   3479  HN  ARG A 233     -10.924   0.839  23.511  1.00  0.00           H  
ATOM   3480  CA  ARG A 233      -9.914   0.283  21.697  1.00 83.03           C  
ATOM   3481  C   ARG A 233      -9.651   1.221  20.520  1.00 83.03           C  
ATOM   3482  CB  ARG A 233     -11.158  -0.592  21.450  1.00 83.03           C  
ATOM   3483  O   ARG A 233      -8.784   0.937  19.699  1.00 83.03           O  
ATOM   3484  CG  ARG A 233     -10.974  -1.512  20.229  1.00 83.03           C  
ATOM   3485  CD  ARG A 233     -12.166  -2.447  19.986  1.00 83.03           C  
ATOM   3486  NE  ARG A 233     -12.303  -3.438  21.067  1.00 83.03           N  
ATOM   3487  HE  ARG A 233     -11.436  -3.774  21.487  1.00  0.00           H  
ATOM   3488  NH1 ARG A 233     -14.562  -3.868  20.923  1.00 83.03           N  
ATOM   3489 1HH1 ARG A 233     -14.584  -3.433  20.001  1.00  0.00           H  
ATOM   3490 2HH1 ARG A 233     -15.428  -4.255  21.298  1.00  0.00           H  
ATOM   3491  NH2 ARG A 233     -13.394  -4.491  22.724  1.00 83.03           N  
ATOM   3492 1HH2 ARG A 233     -12.502  -4.546  23.216  1.00  0.00           H  
ATOM   3493 2HH2 ARG A 233     -14.260  -4.878  23.099  1.00  0.00           H  
ATOM   3494  CZ  ARG A 233     -13.422  -3.938  21.552  1.00 83.03           C  
ATOM   3495  HA  ARG A 233      -9.054  -0.381  21.792  1.00 83.03           H  
ATOM   3496  HB1 ARG A 233     -11.338  -1.207  22.332  1.00 83.03           H  
ATOM   3497  HB2 ARG A 233     -12.017   0.056  21.277  1.00 83.03           H  
ATOM   3498  HG1 ARG A 233     -10.837  -0.889  19.345  1.00 83.03           H  
ATOM   3499  HG2 ARG A 233     -10.084  -2.121  20.386  1.00 83.03           H  
ATOM   3500  HD1 ARG A 233     -13.078  -1.852  19.933  1.00 83.03           H  
ATOM   3501  HD2 ARG A 233     -12.018  -2.971  19.042  1.00 83.03           H  
ATOM   3502  N   ARG A 234     -10.363   2.350  20.448  1.00 80.49           N  
ATOM   3503  HN  ARG A 234     -11.047   2.540  21.181  1.00  0.00           H  
ATOM   3504  CA  ARG A 234     -10.208   3.334  19.362  1.00 80.49           C  
ATOM   3505  C   ARG A 234      -8.822   3.976  19.364  1.00 80.49           C  
ATOM   3506  CB  ARG A 234     -11.300   4.404  19.479  1.00 80.49           C  
ATOM   3507  O   ARG A 234      -8.174   4.040  18.324  1.00 80.49           O  
ATOM   3508  CG  ARG A 234     -11.290   5.348  18.262  1.00 80.49           C  
ATOM   3509  CD  ARG A 234     -12.182   6.564  18.494  1.00 80.49           C  
ATOM   3510  NE  ARG A 234     -13.587   6.194  18.754  1.00 80.49           N  
ATOM   3511  HE  ARG A 234     -13.859   5.222  18.609  1.00  0.00           H  
ATOM   3512  NH1 ARG A 234     -14.224   8.288  19.374  1.00 80.49           N  
ATOM   3513 1HH1 ARG A 234     -13.265   8.596  19.213  1.00  0.00           H  
ATOM   3514 2HH1 ARG A 234     -14.940   8.942  19.690  1.00  0.00           H  
ATOM   3515  NH2 ARG A 234     -15.737   6.647  19.368  1.00 80.49           N  
ATOM   3516 1HH2 ARG A 234     -15.964   5.667  19.201  1.00  0.00           H  
ATOM   3517 2HH2 ARG A 234     -16.453   7.301  19.684  1.00  0.00           H  
ATOM   3518  CZ  ARG A 234     -14.513   7.040  19.162  1.00 80.49           C  
ATOM   3519  HA  ARG A 234     -10.341   2.816  18.412  1.00 80.49           H  
ATOM   3520  HB1 ARG A 234     -12.272   3.914  19.541  1.00 80.49           H  
ATOM   3521  HB2 ARG A 234     -11.129   4.988  20.383  1.00 80.49           H  
ATOM   3522  HG1 ARG A 234     -10.269   5.686  18.084  1.00 80.49           H  
ATOM   3523  HG2 ARG A 234     -11.651   4.805  17.389  1.00 80.49           H  
ATOM   3524  HD1 ARG A 234     -11.802   7.117  19.353  1.00 80.49           H  
ATOM   3525  HD2 ARG A 234     -12.146   7.198  17.608  1.00 80.49           H  
ATOM   3526  N   THR A 235      -8.367   4.433  20.526  1.00 83.68           N  
ATOM   3527  HN  THR A 235      -8.959   4.339  21.351  1.00  0.00           H  
ATOM   3528  CA  THR A 235      -7.052   5.066  20.675  1.00 83.68           C  
ATOM   3529  C   THR A 235      -5.949   4.087  20.299  1.00 83.68           C  
ATOM   3530  CB  THR A 235      -6.859   5.555  22.116  1.00 83.68           C  
ATOM   3531  O   THR A 235      -5.078   4.412  19.501  1.00 83.68           O  
ATOM   3532  CG2 THR A 235      -5.584   6.375  22.288  1.00 83.68           C  
ATOM   3533  OG1 THR A 235      -7.946   6.382  22.455  1.00 83.68           O  
ATOM   3534  HG1 THR A 235      -8.740   5.871  22.348  1.00  0.00           H  
ATOM   3535  HA  THR A 235      -7.000   5.924  20.005  1.00 83.68           H  
ATOM   3536  HB  THR A 235      -6.832   4.698  22.789  1.00 83.68           H  
ATOM   3537 1HG2 THR A 235      -5.495   6.696  23.326  1.00 83.68           H  
ATOM   3538 2HG2 THR A 235      -5.624   7.250  21.639  1.00 83.68           H  
ATOM   3539 3HG2 THR A 235      -4.721   5.765  22.022  1.00 83.68           H  
ATOM   3540  N   VAL A 236      -6.038   2.853  20.795  1.00 87.02           N  
ATOM   3541  HN  VAL A 236      -6.808   2.645  21.431  1.00  0.00           H  
ATOM   3542  CA  VAL A 236      -5.094   1.778  20.479  1.00 87.02           C  
ATOM   3543  C   VAL A 236      -5.085   1.442  18.987  1.00 87.02           C  
ATOM   3544  CB  VAL A 236      -5.443   0.561  21.348  1.00 87.02           C  
ATOM   3545  O   VAL A 236      -4.010   1.302  18.411  1.00 87.02           O  
ATOM   3546  CG1 VAL A 236      -4.817  -0.740  20.862  1.00 87.02           C  
ATOM   3547  CG2 VAL A 236      -4.971   0.830  22.784  1.00 87.02           C  
ATOM   3548  HA  VAL A 236      -4.095   2.114  20.755  1.00 87.02           H  
ATOM   3549  HB  VAL A 236      -6.526   0.441  21.357  1.00 87.02           H  
ATOM   3550 1HG1 VAL A 236      -5.108  -1.554  21.525  1.00 87.02           H  
ATOM   3551 2HG1 VAL A 236      -3.731  -0.643  20.862  1.00 87.02           H  
ATOM   3552 3HG1 VAL A 236      -5.163  -0.955  19.851  1.00 87.02           H  
ATOM   3553 1HG2 VAL A 236      -5.213  -0.027  23.413  1.00 87.02           H  
ATOM   3554 2HG2 VAL A 236      -5.472   1.717  23.171  1.00 87.02           H  
ATOM   3555 3HG2 VAL A 236      -3.893   0.991  22.789  1.00 87.02           H  
ATOM   3556  N   ALA A 237      -6.250   1.378  18.342  1.00 85.25           N  
ATOM   3557  HN  ALA A 237      -7.107   1.501  18.881  1.00  0.00           H  
ATOM   3558  CA  ALA A 237      -6.365   1.141  16.905  1.00 85.25           C  
ATOM   3559  C   ALA A 237      -5.659   2.221  16.067  1.00 85.25           C  
ATOM   3560  CB  ALA A 237      -7.858   1.065  16.562  1.00 85.25           C  
ATOM   3561  O   ALA A 237      -4.955   1.907  15.107  1.00 85.25           O  
ATOM   3562  HA  ALA A 237      -5.910   0.177  16.678  1.00 85.25           H  
ATOM   3563  HB1 ALA A 237      -7.977   0.888  15.493  1.00 85.25           H  
ATOM   3564  HB2 ALA A 237      -8.341   2.004  16.831  1.00 85.25           H  
ATOM   3565  HB3 ALA A 237      -8.318   0.248  17.118  1.00 85.25           H  
ATOM   3566  N   ILE A 238      -5.811   3.493  16.442  1.00 83.81           N  
ATOM   3567  HN  ILE A 238      -6.413   3.697  17.240  1.00  0.00           H  
ATOM   3568  CA  ILE A 238      -5.151   4.613  15.757  1.00 83.81           C  
ATOM   3569  C   ILE A 238      -3.646   4.610  16.052  1.00 83.81           C  
ATOM   3570  CB  ILE A 238      -5.843   5.945  16.125  1.00 83.81           C  
ATOM   3571  O   ILE A 238      -2.841   4.759  15.137  1.00 83.81           O  
ATOM   3572  CG1 ILE A 238      -7.273   5.954  15.533  1.00 83.81           C  
ATOM   3573  CG2 ILE A 238      -5.048   7.152  15.588  1.00 83.81           C  
ATOM   3574  CD1 ILE A 238      -8.184   7.058  16.078  1.00 83.81           C  
ATOM   3575  HA  ILE A 238      -5.276   4.463  14.685  1.00 83.81           H  
ATOM   3576  HB  ILE A 238      -5.910   6.020  17.210  1.00 83.81           H  
ATOM   3577 1HG1 ILE A 238      -7.193   6.082  14.454  1.00 83.81           H  
ATOM   3578 2HG1 ILE A 238      -7.737   4.992  15.752  1.00 83.81           H  
ATOM   3579 1HG2 ILE A 238      -5.559   8.075  15.862  1.00 83.81           H  
ATOM   3580 2HG2 ILE A 238      -4.976   7.086  14.502  1.00 83.81           H  
ATOM   3581 3HG2 ILE A 238      -4.047   7.149  16.019  1.00 83.81           H  
ATOM   3582 1HD1 ILE A 238      -9.164   6.986  15.607  1.00 83.81           H  
ATOM   3583 2HD1 ILE A 238      -7.746   8.032  15.859  1.00 83.81           H  
ATOM   3584 3HD1 ILE A 238      -8.291   6.942  17.157  1.00 83.81           H  
ATOM   3585  N   MET A 239      -3.234   4.370  17.300  1.00 87.12           N  
ATOM   3586  HN  MET A 239      -3.930   4.228  18.031  1.00  0.00           H  
ATOM   3587  CA  MET A 239      -1.812   4.305  17.651  1.00 87.12           C  
ATOM   3588  C   MET A 239      -1.093   3.113  16.999  1.00 87.12           C  
ATOM   3589  CB  MET A 239      -1.620   4.278  19.171  1.00 87.12           C  
ATOM   3590  O   MET A 239       0.065   3.247  16.610  1.00 87.12           O  
ATOM   3591  CG  MET A 239      -2.066   5.525  19.935  1.00 87.12           C  
ATOM   3592  SD  MET A 239      -1.852   5.368  21.731  1.00 87.12           S  
ATOM   3593  CE  MET A 239      -0.065   5.649  21.872  1.00 87.12           C  
ATOM   3594  HA  MET A 239      -1.341   5.215  17.278  1.00 87.12           H  
ATOM   3595  HB1 MET A 239      -2.184   3.431  19.561  1.00 87.12           H  
ATOM   3596  HB2 MET A 239      -0.558   4.130  19.368  1.00 87.12           H  
ATOM   3597  HG1 MET A 239      -1.478   6.374  19.588  1.00 87.12           H  
ATOM   3598  HG2 MET A 239      -3.121   5.703  19.725  1.00 87.12           H  
ATOM   3599  HE1 MET A 239       0.232   5.586  22.919  1.00 87.12           H  
ATOM   3600  HE2 MET A 239       0.179   6.638  21.485  1.00 87.12           H  
ATOM   3601  HE3 MET A 239       0.469   4.892  21.297  1.00 87.12           H  
ATOM   3602  N   TYR A 240      -1.770   1.975  16.818  1.00 89.64           N  
ATOM   3603  HN  TYR A 240      -2.703   1.897  17.222  1.00  0.00           H  
ATOM   3604  CA  TYR A 240      -1.238   0.834  16.068  1.00 89.64           C  
ATOM   3605  C   TYR A 240      -0.958   1.198  14.604  1.00 89.64           C  
ATOM   3606  CB  TYR A 240      -2.228  -0.336  16.144  1.00 89.64           C  
ATOM   3607  O   TYR A 240       0.049   0.777  14.036  1.00 89.64           O  
ATOM   3608  CG  TYR A 240      -1.713  -1.596  15.478  1.00 89.64           C  
ATOM   3609  CD1 TYR A 240      -2.050  -1.899  14.143  1.00 89.64           C  
ATOM   3610  CD2 TYR A 240      -0.870  -2.458  16.202  1.00 89.64           C  
ATOM   3611  CE1 TYR A 240      -1.543  -3.065  13.535  1.00 89.64           C  
ATOM   3612  CE2 TYR A 240      -0.367  -3.621  15.594  1.00 89.64           C  
ATOM   3613  OH  TYR A 240      -0.121  -5.003  13.662  1.00 89.64           O  
ATOM   3614  HH  TYR A 240       0.459  -5.579  14.147  1.00  0.00           H  
ATOM   3615  CZ  TYR A 240      -0.684  -3.918  14.254  1.00 89.64           C  
ATOM   3616  HA  TYR A 240      -0.301   0.524  16.531  1.00 89.64           H  
ATOM   3617  HB1 TYR A 240      -2.426  -0.555  17.193  1.00 89.64           H  
ATOM   3618  HB2 TYR A 240      -3.155  -0.038  15.653  1.00 89.64           H  
ATOM   3619  HD1 TYR A 240      -2.703  -1.231  13.581  1.00 89.64           H  
ATOM   3620  HD2 TYR A 240      -0.607  -2.224  17.234  1.00 89.64           H  
ATOM   3621  HE1 TYR A 240      -1.816  -3.307  12.508  1.00 89.64           H  
ATOM   3622  HE2 TYR A 240       0.272  -4.297  16.162  1.00 89.64           H  
ATOM   3623  N   GLN A 241      -1.811   2.023  13.996  1.00 87.05           N  
ATOM   3624  HN  GLN A 241      -2.661   2.300  14.488  1.00  0.00           H  
ATOM   3625  CA  GLN A 241      -1.575   2.546  12.652  1.00 87.05           C  
ATOM   3626  C   GLN A 241      -0.482   3.621  12.631  1.00 87.05           C  
ATOM   3627  CB  GLN A 241      -2.883   3.066  12.060  1.00 87.05           C  
ATOM   3628  O   GLN A 241       0.335   3.623  11.723  1.00 87.05           O  
ATOM   3629  CG  GLN A 241      -3.864   1.921  11.774  1.00 87.05           C  
ATOM   3630  CD  GLN A 241      -5.138   2.476  11.179  1.00 87.05           C  
ATOM   3631  NE2 GLN A 241      -6.119   2.763  12.000  1.00 87.05           N  
ATOM   3632 1HE2 GLN A 241      -6.055   2.527  12.990  1.00  0.00           H  
ATOM   3633 2HE2 GLN A 241      -6.979   3.137  11.599  1.00  0.00           H  
ATOM   3634  OE1 GLN A 241      -5.215   2.758   9.996  1.00 87.05           O  
ATOM   3635  HA  GLN A 241      -1.236   1.718  12.030  1.00 87.05           H  
ATOM   3636  HB1 GLN A 241      -3.342   3.757  12.767  1.00 87.05           H  
ATOM   3637  HB2 GLN A 241      -2.667   3.589  11.128  1.00 87.05           H  
ATOM   3638  HG1 GLN A 241      -3.410   1.223  11.071  1.00 87.05           H  
ATOM   3639  HG2 GLN A 241      -4.095   1.402  12.704  1.00 87.05           H  
ATOM   3640  N   MET A 242      -0.357   4.467  13.656  1.00 88.97           N  
ATOM   3641  HN  MET A 242      -1.072   4.481  14.384  1.00  0.00           H  
ATOM   3642  CA  MET A 242       0.794   5.380  13.755  1.00 88.97           C  
ATOM   3643  C   MET A 242       2.131   4.629  13.851  1.00 88.97           C  
ATOM   3644  CB  MET A 242       0.645   6.325  14.954  1.00 88.97           C  
ATOM   3645  O   MET A 242       3.147   5.113  13.357  1.00 88.97           O  
ATOM   3646  CG  MET A 242      -0.461   7.357  14.728  1.00 88.97           C  
ATOM   3647  SD  MET A 242      -0.509   8.698  15.950  1.00 88.97           S  
ATOM   3648  CE  MET A 242      -1.163   7.843  17.398  1.00 88.97           C  
ATOM   3649  HA  MET A 242       0.817   5.988  12.851  1.00 88.97           H  
ATOM   3650  HB1 MET A 242       0.403   5.737  15.839  1.00 88.97           H  
ATOM   3651  HB2 MET A 242       1.589   6.848  15.111  1.00 88.97           H  
ATOM   3652  HG1 MET A 242      -0.315   7.801  13.743  1.00 88.97           H  
ATOM   3653  HG2 MET A 242      -1.419   6.839  14.755  1.00 88.97           H  
ATOM   3654  HE1 MET A 242      -1.247   8.545  18.228  1.00 88.97           H  
ATOM   3655  HE2 MET A 242      -0.491   7.031  17.676  1.00 88.97           H  
ATOM   3656  HE3 MET A 242      -2.147   7.436  17.166  1.00 88.97           H  
ATOM   3657  N   ALA A 243       2.152   3.427  14.435  1.00 92.91           N  
ATOM   3658  HN  ALA A 243       1.304   3.079  14.883  1.00  0.00           H  
ATOM   3659  CA  ALA A 243       3.354   2.597  14.450  1.00 92.91           C  
ATOM   3660  C   ALA A 243       3.798   2.164  13.037  1.00 92.91           C  
ATOM   3661  CB  ALA A 243       3.127   1.405  15.382  1.00 92.91           C  
ATOM   3662  O   ALA A 243       4.997   2.031  12.798  1.00 92.91           O  
ATOM   3663  HA  ALA A 243       4.159   3.196  14.876  1.00 92.91           H  
ATOM   3664  HB1 ALA A 243       4.020   0.781  15.398  1.00 92.91           H  
ATOM   3665  HB2 ALA A 243       2.281   0.819  15.023  1.00 92.91           H  
ATOM   3666  HB3 ALA A 243       2.918   1.765  16.389  1.00 92.91           H  
ATOM   3667  N   PHE A 244       2.871   2.025  12.083  1.00 93.40           N  
ATOM   3668  HN  PHE A 244       1.887   2.063  12.349  1.00  0.00           H  
ATOM   3669  CA  PHE A 244       3.210   1.820  10.671  1.00 93.40           C  
ATOM   3670  C   PHE A 244       3.974   3.028  10.105  1.00 93.40           C  
ATOM   3671  CB  PHE A 244       1.929   1.522   9.880  1.00 93.40           C  
ATOM   3672  O   PHE A 244       5.023   2.857   9.487  1.00 93.40           O  
ATOM   3673  CG  PHE A 244       2.110   1.463   8.389  1.00 93.40           C  
ATOM   3674  CD1 PHE A 244       1.993   2.635   7.623  1.00 93.40           C  
ATOM   3675  CD2 PHE A 244       2.370   0.234   7.762  1.00 93.40           C  
ATOM   3676  CE1 PHE A 244       2.161   2.570   6.236  1.00 93.40           C  
ATOM   3677  CE2 PHE A 244       2.486   0.170   6.363  1.00 93.40           C  
ATOM   3678  CZ  PHE A 244       2.401   1.345   5.597  1.00 93.40           C  
ATOM   3679  HA  PHE A 244       3.860   0.947  10.603  1.00 93.40           H  
ATOM   3680  HB1 PHE A 244       1.541   0.559  10.213  1.00 93.40           H  
ATOM   3681  HB2 PHE A 244       1.203   2.304  10.103  1.00 93.40           H  
ATOM   3682  HD1 PHE A 244       1.773   3.587   8.106  1.00 93.40           H  
ATOM   3683  HD2 PHE A 244       2.482  -0.670   8.360  1.00 93.40           H  
ATOM   3684  HE1 PHE A 244       2.105   3.483   5.644  1.00 93.40           H  
ATOM   3685  HE2 PHE A 244       2.642  -0.791   5.872  1.00 93.40           H  
ATOM   3686  HZ  PHE A 244       2.521   1.305   4.514  1.00 93.40           H  
ATOM   3687  N   THR A 245       3.530   4.251  10.404  1.00 92.99           N  
ATOM   3688  HN  THR A 245       2.663   4.335  10.935  1.00  0.00           H  
ATOM   3689  CA  THR A 245       4.227   5.484  10.006  1.00 92.99           C  
ATOM   3690  C   THR A 245       5.630   5.586  10.613  1.00 92.99           C  
ATOM   3691  CB  THR A 245       3.409   6.707  10.425  1.00 92.99           C  
ATOM   3692  O   THR A 245       6.577   5.967   9.926  1.00 92.99           O  
ATOM   3693  CG2 THR A 245       4.048   8.002   9.960  1.00 92.99           C  
ATOM   3694  OG1 THR A 245       2.094   6.634   9.919  1.00 92.99           O  
ATOM   3695  HG1 THR A 245       1.586   7.393  10.179  1.00  0.00           H  
ATOM   3696  HA  THR A 245       4.321   5.490   8.920  1.00 92.99           H  
ATOM   3697  HB  THR A 245       3.355   6.725  11.514  1.00 92.99           H  
ATOM   3698 1HG2 THR A 245       3.435   8.845  10.278  1.00 92.99           H  
ATOM   3699 2HG2 THR A 245       4.125   8.000   8.873  1.00 92.99           H  
ATOM   3700 3HG2 THR A 245       5.044   8.093  10.394  1.00 92.99           H  
ATOM   3701  N   VAL A 246       5.810   5.186  11.877  1.00 94.35           N  
ATOM   3702  HN  VAL A 246       4.994   4.942  12.438  1.00  0.00           H  
ATOM   3703  CA  VAL A 246       7.151   5.086  12.488  1.00 94.35           C  
ATOM   3704  C   VAL A 246       8.035   4.115  11.696  1.00 94.35           C  
ATOM   3705  CB  VAL A 246       7.062   4.667  13.969  1.00 94.35           C  
ATOM   3706  O   VAL A 246       9.213   4.392  11.477  1.00 94.35           O  
ATOM   3707  CG1 VAL A 246       8.444   4.459  14.603  1.00 94.35           C  
ATOM   3708  CG2 VAL A 246       6.339   5.737  14.797  1.00 94.35           C  
ATOM   3709  HA  VAL A 246       7.614   6.072  12.445  1.00 94.35           H  
ATOM   3710  HB  VAL A 246       6.502   3.734  14.036  1.00 94.35           H  
ATOM   3711 1HG1 VAL A 246       8.325   4.165  15.646  1.00 94.35           H  
ATOM   3712 2HG1 VAL A 246       9.012   5.388  14.550  1.00 94.35           H  
ATOM   3713 3HG1 VAL A 246       8.978   3.676  14.064  1.00 94.35           H  
ATOM   3714 1HG2 VAL A 246       6.289   5.419  15.838  1.00 94.35           H  
ATOM   3715 2HG2 VAL A 246       5.329   5.875  14.411  1.00 94.35           H  
ATOM   3716 3HG2 VAL A 246       6.885   6.678  14.731  1.00 94.35           H  
ATOM   3717  N   GLY A 247       7.458   3.016  11.205  1.00 95.02           N  
ATOM   3718  HN  GLY A 247       6.500   2.811  11.488  1.00  0.00           H  
ATOM   3719  CA  GLY A 247       8.116   2.089  10.286  1.00 95.02           C  
ATOM   3720  C   GLY A 247       8.551   2.727   8.962  1.00 95.02           C  
ATOM   3721  O   GLY A 247       9.651   2.441   8.498  1.00 95.02           O  
ATOM   3722  HA1 GLY A 247       9.001   1.687  10.780  1.00 95.02           H  
ATOM   3723  HA2 GLY A 247       7.423   1.277  10.064  1.00 95.02           H  
ATOM   3724  N   LEU A 248       7.752   3.628   8.376  1.00 94.26           N  
ATOM   3725  HN  LEU A 248       6.837   3.806   8.789  1.00  0.00           H  
ATOM   3726  CA  LEU A 248       8.130   4.376   7.163  1.00 94.26           C  
ATOM   3727  C   LEU A 248       9.316   5.320   7.414  1.00 94.26           C  
ATOM   3728  CB  LEU A 248       6.939   5.197   6.632  1.00 94.26           C  
ATOM   3729  O   LEU A 248      10.252   5.383   6.614  1.00 94.26           O  
ATOM   3730  CG  LEU A 248       5.719   4.401   6.140  1.00 94.26           C  
ATOM   3731  CD1 LEU A 248       4.622   5.395   5.762  1.00 94.26           C  
ATOM   3732  CD2 LEU A 248       6.025   3.564   4.896  1.00 94.26           C  
ATOM   3733  HA  LEU A 248       8.420   3.659   6.395  1.00 94.26           H  
ATOM   3734  HB1 LEU A 248       6.604   5.852   7.436  1.00 94.26           H  
ATOM   3735  HB2 LEU A 248       7.299   5.800   5.798  1.00 94.26           H  
ATOM   3736  HG  LEU A 248       5.362   3.750   6.938  1.00 94.26           H  
ATOM   3737 1HD1 LEU A 248       3.745   4.852   5.409  1.00 94.26           H  
ATOM   3738 2HD1 LEU A 248       4.984   6.053   4.972  1.00 94.26           H  
ATOM   3739 3HD1 LEU A 248       4.354   5.990   6.635  1.00 94.26           H  
ATOM   3740 1HD2 LEU A 248       5.129   3.023   4.592  1.00 94.26           H  
ATOM   3741 2HD2 LEU A 248       6.819   2.853   5.122  1.00 94.26           H  
ATOM   3742 3HD2 LEU A 248       6.345   4.220   4.086  1.00 94.26           H  
ATOM   3743  N   VAL A 249       9.315   6.026   8.546  1.00 95.58           N  
ATOM   3744  HN  VAL A 249       8.508   5.958   9.166  1.00  0.00           H  
ATOM   3745  CA  VAL A 249      10.434   6.899   8.934  1.00 95.58           C  
ATOM   3746  C   VAL A 249      11.706   6.072   9.153  1.00 95.58           C  
ATOM   3747  CB  VAL A 249      10.067   7.724  10.182  1.00 95.58           C  
ATOM   3748  O   VAL A 249      12.766   6.409   8.626  1.00 95.58           O  
ATOM   3749  CG1 VAL A 249      11.252   8.548  10.698  1.00 95.58           C  
ATOM   3750  CG2 VAL A 249       8.917   8.694   9.877  1.00 95.58           C  
ATOM   3751  HA  VAL A 249      10.620   7.593   8.114  1.00 95.58           H  
ATOM   3752  HB  VAL A 249       9.748   7.041  10.970  1.00 95.58           H  
ATOM   3753 1HG1 VAL A 249      10.946   9.113  11.578  1.00 95.58           H  
ATOM   3754 2HG1 VAL A 249      11.582   9.238   9.921  1.00 95.58           H  
ATOM   3755 3HG1 VAL A 249      12.072   7.880  10.962  1.00 95.58           H  
ATOM   3756 1HG2 VAL A 249       8.676   9.265  10.773  1.00 95.58           H  
ATOM   3757 2HG2 VAL A 249       8.040   8.130   9.559  1.00 95.58           H  
ATOM   3758 3HG2 VAL A 249       9.218   9.376   9.082  1.00 95.58           H  
ATOM   3759  N   ALA A 250      11.596   4.945   9.863  1.00 95.29           N  
ATOM   3760  HN  ALA A 250      10.689   4.713  10.267  1.00  0.00           H  
ATOM   3761  CA  ALA A 250      12.712   4.029  10.089  1.00 95.29           C  
ATOM   3762  C   ALA A 250      13.250   3.427   8.779  1.00 95.29           C  
ATOM   3763  CB  ALA A 250      12.257   2.939  11.065  1.00 95.29           C  
ATOM   3764  O   ALA A 250      14.464   3.366   8.591  1.00 95.29           O  
ATOM   3765  HA  ALA A 250      13.519   4.589  10.560  1.00 95.29           H  
ATOM   3766  HB1 ALA A 250      13.079   2.246  11.245  1.00 95.29           H  
ATOM   3767  HB2 ALA A 250      11.413   2.398  10.638  1.00 95.29           H  
ATOM   3768  HB3 ALA A 250      11.956   3.397  12.007  1.00 95.29           H  
ATOM   3769  N   LEU A 251      12.363   3.038   7.855  1.00 95.15           N  
ATOM   3770  HN  LEU A 251      11.373   3.081   8.096  1.00  0.00           H  
ATOM   3771  CA  LEU A 251      12.724   2.554   6.520  1.00 95.15           C  
ATOM   3772  C   LEU A 251      13.582   3.570   5.770  1.00 95.15           C  
ATOM   3773  CB  LEU A 251      11.437   2.267   5.728  1.00 95.15           C  
ATOM   3774  O   LEU A 251      14.575   3.191   5.163  1.00 95.15           O  
ATOM   3775  CG  LEU A 251      11.656   1.905   4.247  1.00 95.15           C  
ATOM   3776  CD1 LEU A 251      12.415   0.587   4.085  1.00 95.15           C  
ATOM   3777  CD2 LEU A 251      10.287   1.835   3.570  1.00 95.15           C  
ATOM   3778  HA  LEU A 251      13.287   1.627   6.623  1.00 95.15           H  
ATOM   3779  HB1 LEU A 251      10.923   1.434   6.208  1.00 95.15           H  
ATOM   3780  HB2 LEU A 251      10.808   3.156   5.770  1.00 95.15           H  
ATOM   3781  HG  LEU A 251      12.236   2.700   3.777  1.00 95.15           H  
ATOM   3782 1HD1 LEU A 251      12.547   0.371   3.025  1.00 95.15           H  
ATOM   3783 2HD1 LEU A 251      11.848  -0.219   4.552  1.00 95.15           H  
ATOM   3784 3HD1 LEU A 251      13.391   0.668   4.563  1.00 95.15           H  
ATOM   3785 1HD2 LEU A 251      10.414   1.580   2.518  1.00 95.15           H  
ATOM   3786 2HD2 LEU A 251       9.791   2.802   3.651  1.00 95.15           H  
ATOM   3787 3HD2 LEU A 251       9.679   1.073   4.057  1.00 95.15           H  
ATOM   3788  N   THR A 252      13.221   4.848   5.840  1.00 94.32           N  
ATOM   3789  HN  THR A 252      12.398   5.093   6.391  1.00  0.00           H  
ATOM   3790  CA  THR A 252      13.954   5.922   5.159  1.00 94.32           C  
ATOM   3791  C   THR A 252      15.376   6.054   5.695  1.00 94.32           C  
ATOM   3792  CB  THR A 252      13.240   7.262   5.337  1.00 94.32           C  
ATOM   3793  O   THR A 252      16.329   6.134   4.923  1.00 94.32           O  
ATOM   3794  CG2 THR A 252      13.795   8.308   4.378  1.00 94.32           C  
ATOM   3795  OG1 THR A 252      11.868   7.126   5.075  1.00 94.32           O  
ATOM   3796  HG1 THR A 252      11.522   6.474   5.673  1.00  0.00           H  
ATOM   3797  HA  THR A 252      14.002   5.691   4.095  1.00 94.32           H  
ATOM   3798  HB  THR A 252      13.377   7.607   6.362  1.00 94.32           H  
ATOM   3799 1HG2 THR A 252      13.270   9.252   4.525  1.00 94.32           H  
ATOM   3800 2HG2 THR A 252      13.654   7.971   3.351  1.00 94.32           H  
ATOM   3801 3HG2 THR A 252      14.858   8.451   4.571  1.00 94.32           H  
ATOM   3802  N   GLY A 253      15.534   6.015   7.023  1.00 94.46           N  
ATOM   3803  HN  GLY A 253      14.704   5.971   7.614  1.00  0.00           H  
ATOM   3804  CA  GLY A 253      16.851   6.033   7.662  1.00 94.46           C  
ATOM   3805  C   GLY A 253      17.696   4.805   7.310  1.00 94.46           C  
ATOM   3806  O   GLY A 253      18.884   4.938   7.020  1.00 94.46           O  
ATOM   3807  HA1 GLY A 253      17.384   6.927   7.338  1.00 94.46           H  
ATOM   3808  HA2 GLY A 253      16.714   6.063   8.743  1.00 94.46           H  
ATOM   3809  N   LEU A 254      17.082   3.617   7.274  1.00 94.57           N  
ATOM   3810  HN  LEU A 254      16.102   3.566   7.553  1.00  0.00           H  
ATOM   3811  CA  LEU A 254      17.754   2.385   6.851  1.00 94.57           C  
ATOM   3812  C   LEU A 254      18.157   2.425   5.374  1.00 94.57           C  
ATOM   3813  CB  LEU A 254      16.851   1.169   7.118  1.00 94.57           C  
ATOM   3814  O   LEU A 254      19.268   2.024   5.048  1.00 94.57           O  
ATOM   3815  CG  LEU A 254      16.715   0.776   8.598  1.00 94.57           C  
ATOM   3816  CD1 LEU A 254      15.688  -0.352   8.724  1.00 94.57           C  
ATOM   3817  CD2 LEU A 254      18.038   0.282   9.190  1.00 94.57           C  
ATOM   3818  HA  LEU A 254      18.660   2.272   7.446  1.00 94.57           H  
ATOM   3819  HB1 LEU A 254      15.856   1.396   6.735  1.00 94.57           H  
ATOM   3820  HB2 LEU A 254      17.263   0.316   6.578  1.00 94.57           H  
ATOM   3821  HG  LEU A 254      16.369   1.639   9.167  1.00 94.57           H  
ATOM   3822 1HD1 LEU A 254      15.586  -0.636   9.771  1.00 94.57           H  
ATOM   3823 2HD1 LEU A 254      16.021  -1.214   8.145  1.00 94.57           H  
ATOM   3824 3HD1 LEU A 254      14.724  -0.011   8.345  1.00 94.57           H  
ATOM   3825 1HD2 LEU A 254      17.891   0.016  10.237  1.00 94.57           H  
ATOM   3826 2HD2 LEU A 254      18.786   1.071   9.117  1.00 94.57           H  
ATOM   3827 3HD2 LEU A 254      18.379  -0.594   8.638  1.00 94.57           H  
ATOM   3828  N   ALA A 255      17.287   2.927   4.497  1.00 93.56           N  
ATOM   3829  HN  ALA A 255      16.379   3.239   4.842  1.00  0.00           H  
ATOM   3830  CA  ALA A 255      17.565   3.054   3.071  1.00 93.56           C  
ATOM   3831  C   ALA A 255      18.711   4.036   2.801  1.00 93.56           C  
ATOM   3832  CB  ALA A 255      16.275   3.476   2.359  1.00 93.56           C  
ATOM   3833  O   ALA A 255      19.568   3.758   1.969  1.00 93.56           O  
ATOM   3834  HA  ALA A 255      17.859   2.075   2.692  1.00 93.56           H  
ATOM   3835  HB1 ALA A 255      16.465   3.576   1.290  1.00 93.56           H  
ATOM   3836  HB2 ALA A 255      15.935   4.432   2.758  1.00 93.56           H  
ATOM   3837  HB3 ALA A 255      15.506   2.721   2.522  1.00 93.56           H  
ATOM   3838  N   TYR A 256      18.775   5.141   3.549  1.00 92.86           N  
ATOM   3839  HN  TYR A 256      18.017   5.335   4.203  1.00  0.00           H  
ATOM   3840  CA  TYR A 256      19.890   6.084   3.466  1.00 92.86           C  
ATOM   3841  C   TYR A 256      21.221   5.457   3.919  1.00 92.86           C  
ATOM   3842  CB  TYR A 256      19.547   7.321   4.303  1.00 92.86           C  
ATOM   3843  O   TYR A 256      22.261   5.690   3.309  1.00 92.86           O  
ATOM   3844  CG  TYR A 256      20.623   8.384   4.258  1.00 92.86           C  
ATOM   3845  CD1 TYR A 256      21.567   8.485   5.300  1.00 92.86           C  
ATOM   3846  CD2 TYR A 256      20.706   9.239   3.143  1.00 92.86           C  
ATOM   3847  CE1 TYR A 256      22.595   9.445   5.228  1.00 92.86           C  
ATOM   3848  CE2 TYR A 256      21.728  10.203   3.071  1.00 92.86           C  
ATOM   3849  OH  TYR A 256      23.662  11.235   4.035  1.00 92.86           O  
ATOM   3850  HH  TYR A 256      23.715  11.814   3.284  1.00  0.00           H  
ATOM   3851  CZ  TYR A 256      22.674  10.306   4.111  1.00 92.86           C  
ATOM   3852  HA  TYR A 256      19.996   6.395   2.427  1.00 92.86           H  
ATOM   3853  HB1 TYR A 256      18.619   7.750   3.924  1.00 92.86           H  
ATOM   3854  HB2 TYR A 256      19.408   7.011   5.339  1.00 92.86           H  
ATOM   3855  HD1 TYR A 256      21.501   7.820   6.161  1.00 92.86           H  
ATOM   3856  HD2 TYR A 256      19.979   9.154   2.336  1.00 92.86           H  
ATOM   3857  HE1 TYR A 256      23.327   9.523   6.032  1.00 92.86           H  
ATOM   3858  HE2 TYR A 256      21.788  10.870   2.211  1.00 92.86           H  
ATOM   3859  N   ALA A 257      21.199   4.638   4.976  1.00 93.86           N  
ATOM   3860  HN  ALA A 257      20.309   4.476   5.448  1.00  0.00           H  
ATOM   3861  CA  ALA A 257      22.394   3.964   5.486  1.00 93.86           C  
ATOM   3862  C   ALA A 257      22.848   2.773   4.617  1.00 93.86           C  
ATOM   3863  CB  ALA A 257      22.109   3.523   6.926  1.00 93.86           C  
ATOM   3864  O   ALA A 257      24.031   2.434   4.608  1.00 93.86           O  
ATOM   3865  HA  ALA A 257      23.206   4.691   5.511  1.00 93.86           H  
ATOM   3866  HB1 ALA A 257      22.985   3.017   7.332  1.00 93.86           H  
ATOM   3867  HB2 ALA A 257      21.259   2.841   6.936  1.00 93.86           H  
ATOM   3868  HB3 ALA A 257      21.880   4.397   7.536  1.00 93.86           H  
ATOM   3869  N   LEU A 258      21.919   2.119   3.912  1.00 93.29           N  
ATOM   3870  HN  LEU A 258      20.971   2.494   3.925  1.00  0.00           H  
ATOM   3871  CA  LEU A 258      22.152   0.908   3.123  1.00 93.29           C  
ATOM   3872  C   LEU A 258      21.707   1.121   1.663  1.00 93.29           C  
ATOM   3873  CB  LEU A 258      21.423  -0.285   3.773  1.00 93.29           C  
ATOM   3874  O   LEU A 258      20.618   0.683   1.289  1.00 93.29           O  
ATOM   3875  CG  LEU A 258      21.891  -0.645   5.192  1.00 93.29           C  
ATOM   3876  CD1 LEU A 258      20.991  -1.751   5.743  1.00 93.29           C  
ATOM   3877  CD2 LEU A 258      23.337  -1.149   5.222  1.00 93.29           C  
ATOM   3878  HA  LEU A 258      23.222   0.698   3.127  1.00 93.29           H  
ATOM   3879  HB1 LEU A 258      20.361  -0.046   3.819  1.00 93.29           H  
ATOM   3880  HB2 LEU A 258      21.572  -1.158   3.137  1.00 93.29           H  
ATOM   3881  HG  LEU A 258      21.806   0.235   5.830  1.00 93.29           H  
ATOM   3882 1HD1 LEU A 258      21.314  -2.015   6.750  1.00 93.29           H  
ATOM   3883 2HD1 LEU A 258      21.057  -2.628   5.099  1.00 93.29           H  
ATOM   3884 3HD1 LEU A 258      19.960  -1.400   5.773  1.00 93.29           H  
ATOM   3885 1HD2 LEU A 258      23.617  -1.389   6.248  1.00 93.29           H  
ATOM   3886 2HD2 LEU A 258      24.000  -0.375   4.836  1.00 93.29           H  
ATOM   3887 3HD2 LEU A 258      23.424  -2.042   4.603  1.00 93.29           H  
ATOM   3888  N   PRO A 259      22.562   1.704   0.801  1.00 88.64           N  
ATOM   3889  CA  PRO A 259      22.219   2.008  -0.596  1.00 88.64           C  
ATOM   3890  C   PRO A 259      22.126   0.770  -1.507  1.00 88.64           C  
ATOM   3891  CB  PRO A 259      23.315   2.975  -1.061  1.00 88.64           C  
ATOM   3892  O   PRO A 259      21.867   0.886  -2.702  1.00 88.64           O  
ATOM   3893  CG  PRO A 259      24.526   2.575  -0.220  1.00 88.64           C  
ATOM   3894  CD  PRO A 259      23.895   2.201   1.118  1.00 88.64           C  
ATOM   3895  HA  PRO A 259      21.262   2.529  -0.615  1.00 88.64           H  
ATOM   3896  HB1 PRO A 259      23.520   2.848  -2.124  1.00 88.64           H  
ATOM   3897  HB2 PRO A 259      23.030   4.009  -0.866  1.00 88.64           H  
ATOM   3898  HG1 PRO A 259      25.047   1.725  -0.660  1.00 88.64           H  
ATOM   3899  HG2 PRO A 259      25.220   3.408  -0.108  1.00 88.64           H  
ATOM   3900  HD1 PRO A 259      24.482   1.426   1.611  1.00 88.64           H  
ATOM   3901  HD2 PRO A 259      23.830   3.076   1.765  1.00 88.64           H  
ATOM   3902  N   HIS A 260      22.375  -0.424  -0.967  1.00 93.54           N  
ATOM   3903  HN  HIS A 260      22.654  -0.458   0.014  1.00  0.00           H  
ATOM   3904  CA  HIS A 260      22.273  -1.683  -1.694  1.00 93.54           C  
ATOM   3905  C   HIS A 260      20.976  -2.400  -1.323  1.00 93.54           C  
ATOM   3906  CB  HIS A 260      23.477  -2.565  -1.365  1.00 93.54           C  
ATOM   3907  O   HIS A 260      20.801  -2.814  -0.172  1.00 93.54           O  
ATOM   3908  CG  HIS A 260      24.798  -2.079  -1.896  1.00 93.54           C  
ATOM   3909  CD2 HIS A 260      25.481  -2.583  -2.970  1.00 93.54           C  
ATOM   3910  ND1 HIS A 260      25.578  -1.083  -1.352  1.00 93.54           N  
ATOM   3911  HD1 HIS A 260      25.351  -0.527  -0.527  1.00  0.00           H  
ATOM   3912  CE1 HIS A 260      26.690  -0.971  -2.098  1.00 93.54           C  
ATOM   3913  NE2 HIS A 260      26.677  -1.878  -3.083  1.00 93.54           N1+
ATOM   3914  HE2 HIS A 260      27.404  -2.025  -3.783  1.00  0.00           H  
ATOM   3915  HA  HIS A 260      22.269  -1.475  -2.764  1.00 93.54           H  
ATOM   3916  HB1 HIS A 260      23.556  -2.635  -0.280  1.00 93.54           H  
ATOM   3917  HB2 HIS A 260      23.292  -3.555  -1.781  1.00 93.54           H  
ATOM   3918  HD2 HIS A 260      25.148  -3.392  -3.621  1.00 93.54           H  
ATOM   3919  HE1 HIS A 260      27.487  -0.247  -1.926  1.00 93.54           H  
ATOM   3920  N   TRP A 261      20.099  -2.619  -2.303  1.00 94.23           N  
ATOM   3921  HN  TRP A 261      20.374  -2.404  -3.262  1.00  0.00           H  
ATOM   3922  CA  TRP A 261      18.757  -3.155  -2.061  1.00 94.23           C  
ATOM   3923  C   TRP A 261      18.753  -4.529  -1.371  1.00 94.23           C  
ATOM   3924  CB  TRP A 261      17.987  -3.214  -3.382  1.00 94.23           C  
ATOM   3925  O   TRP A 261      17.906  -4.771  -0.512  1.00 94.23           O  
ATOM   3926  CG  TRP A 261      18.359  -4.348  -4.286  1.00 94.23           C  
ATOM   3927  CD1 TRP A 261      19.346  -4.354  -5.210  1.00 94.23           C  
ATOM   3928  CD2 TRP A 261      17.801  -5.699  -4.295  1.00 94.23           C  
ATOM   3929  CE2 TRP A 261      18.456  -6.450  -5.311  1.00 94.23           C  
ATOM   3930  CE3 TRP A 261      16.845  -6.382  -3.510  1.00 94.23           C  
ATOM   3931  NE1 TRP A 261      19.387  -5.586  -5.829  1.00 94.23           N  
ATOM   3932  HE1 TRP A 261      20.032  -5.826  -6.582  1.00  0.00           H  
ATOM   3933  CH2 TRP A 261      17.206  -8.448  -4.767  1.00 94.23           C  
ATOM   3934  CZ2 TRP A 261      18.164  -7.797  -5.560  1.00 94.23           C  
ATOM   3935  CZ3 TRP A 261      16.556  -7.743  -3.738  1.00 94.23           C  
ATOM   3936  HA  TRP A 261      18.236  -2.456  -1.407  1.00 94.23           H  
ATOM   3937  HB1 TRP A 261      16.926  -3.302  -3.150  1.00 94.23           H  
ATOM   3938  HB2 TRP A 261      18.166  -2.282  -3.919  1.00 94.23           H  
ATOM   3939  HD1 TRP A 261      20.007  -3.516  -5.431  1.00 94.23           H  
ATOM   3940  HE3 TRP A 261      16.323  -5.848  -2.716  1.00 94.23           H  
ATOM   3941  HH2 TRP A 261      16.967  -9.496  -4.948  1.00 94.23           H  
ATOM   3942  HZ2 TRP A 261      18.674  -8.333  -6.360  1.00 94.23           H  
ATOM   3943  HZ3 TRP A 261      15.823  -8.253  -3.112  1.00 94.23           H  
ATOM   3944  N   ARG A 262      19.709  -5.422  -1.679  1.00 95.39           N  
ATOM   3945  HN  ARG A 262      20.395  -5.172  -2.392  1.00  0.00           H  
ATOM   3946  CA  ARG A 262      19.815  -6.748  -1.035  1.00 95.39           C  
ATOM   3947  C   ARG A 262      20.088  -6.624   0.465  1.00 95.39           C  
ATOM   3948  CB  ARG A 262      20.905  -7.607  -1.706  1.00 95.39           C  
ATOM   3949  O   ARG A 262      19.443  -7.291   1.273  1.00 95.39           O  
ATOM   3950  CG  ARG A 262      20.550  -8.047  -3.136  1.00 95.39           C  
ATOM   3951  CD  ARG A 262      21.657  -8.925  -3.736  1.00 95.39           C  
ATOM   3952  NE  ARG A 262      21.259  -9.575  -5.005  1.00 95.39           N  
ATOM   3953  HE  ARG A 262      21.031  -8.958  -5.785  1.00  0.00           H  
ATOM   3954  NH1 ARG A 262      21.314 -11.764  -4.293  1.00 95.39           N  
ATOM   3955 1HH1 ARG A 262      21.531 -11.374  -3.376  1.00  0.00           H  
ATOM   3956 2HH1 ARG A 262      21.245 -12.767  -4.466  1.00  0.00           H  
ATOM   3957  NH2 ARG A 262      20.894 -11.371  -6.391  1.00 95.39           N  
ATOM   3958 1HH2 ARG A 262      20.825 -12.374  -6.564  1.00  0.00           H  
ATOM   3959 2HH2 ARG A 262      20.780 -10.674  -7.127  1.00  0.00           H  
ATOM   3960  CZ  ARG A 262      21.169 -10.877  -5.229  1.00 95.39           C  
ATOM   3961  HA  ARG A 262      18.861  -7.259  -1.161  1.00 95.39           H  
ATOM   3962  HB1 ARG A 262      21.827  -7.026  -1.743  1.00 95.39           H  
ATOM   3963  HB2 ARG A 262      21.062  -8.499  -1.100  1.00 95.39           H  
ATOM   3964  HG1 ARG A 262      19.619  -8.614  -3.113  1.00 95.39           H  
ATOM   3965  HG2 ARG A 262      20.421  -7.162  -3.759  1.00 95.39           H  
ATOM   3966  HD1 ARG A 262      22.530  -8.301  -3.925  1.00 95.39           H  
ATOM   3967  HD2 ARG A 262      21.914  -9.701  -3.015  1.00 95.39           H  
ATOM   3968  N   TRP A 263      21.009  -5.738   0.845  1.00 95.64           N  
ATOM   3969  HN  TRP A 263      21.511  -5.221   0.123  1.00  0.00           H  
ATOM   3970  CA  TRP A 263      21.336  -5.469   2.247  1.00 95.64           C  
ATOM   3971  C   TRP A 263      20.191  -4.760   2.967  1.00 95.64           C  
ATOM   3972  CB  TRP A 263      22.632  -4.659   2.339  1.00 95.64           C  
ATOM   3973  O   TRP A 263      19.870  -5.131   4.094  1.00 95.64           O  
ATOM   3974  CG  TRP A 263      23.859  -5.418   1.937  1.00 95.64           C  
ATOM   3975  CD1 TRP A 263      24.588  -5.231   0.814  1.00 95.64           C  
ATOM   3976  CD2 TRP A 263      24.519  -6.508   2.651  1.00 95.64           C  
ATOM   3977  CE2 TRP A 263      25.656  -6.920   1.893  1.00 95.64           C  
ATOM   3978  CE3 TRP A 263      24.271  -7.189   3.862  1.00 95.64           C  
ATOM   3979  NE1 TRP A 263      25.651  -6.105   0.786  1.00 95.64           N  
ATOM   3980  HE1 TRP A 263      26.346  -6.143   0.040  1.00  0.00           H  
ATOM   3981  CH2 TRP A 263      26.235  -8.607   3.522  1.00 95.64           C  
ATOM   3982  CZ2 TRP A 263      26.508  -7.949   2.312  1.00 95.64           C  
ATOM   3983  CZ3 TRP A 263      25.119  -8.228   4.292  1.00 95.64           C  
ATOM   3984  HA  TRP A 263      21.502  -6.426   2.742  1.00 95.64           H  
ATOM   3985  HB1 TRP A 263      22.539  -3.790   1.688  1.00 95.64           H  
ATOM   3986  HB2 TRP A 263      22.757  -4.329   3.370  1.00 95.64           H  
ATOM   3987  HD1 TRP A 263      24.366  -4.494   0.042  1.00 95.64           H  
ATOM   3988  HE3 TRP A 263      23.413  -6.907   4.472  1.00 95.64           H  
ATOM   3989  HH2 TRP A 263      26.887  -9.411   3.865  1.00 95.64           H  
ATOM   3990  HZ2 TRP A 263      27.370  -8.235   1.708  1.00 95.64           H  
ATOM   3991  HZ3 TRP A 263      24.909  -8.743   5.229  1.00 95.64           H  
ATOM   3992  N   LEU A 264      19.521  -3.813   2.304  1.00 95.22           N  
ATOM   3993  HN  LEU A 264      19.865  -3.525   1.388  1.00  0.00           H  
ATOM   3994  CA  LEU A 264      18.317  -3.169   2.831  1.00 95.22           C  
ATOM   3995  C   LEU A 264      17.200  -4.194   3.083  1.00 95.22           C  
ATOM   3996  CB  LEU A 264      17.884  -2.066   1.847  1.00 95.22           C  
ATOM   3997  O   LEU A 264      16.600  -4.216   4.159  1.00 95.22           O  
ATOM   3998  CG  LEU A 264      16.632  -1.283   2.283  1.00 95.22           C  
ATOM   3999  CD1 LEU A 264      16.826  -0.604   3.640  1.00 95.22           C  
ATOM   4000  CD2 LEU A 264      16.302  -0.219   1.238  1.00 95.22           C  
ATOM   4001  HA  LEU A 264      18.570  -2.699   3.781  1.00 95.22           H  
ATOM   4002  HB1 LEU A 264      18.708  -1.360   1.741  1.00 95.22           H  
ATOM   4003  HB2 LEU A 264      17.677  -2.531   0.883  1.00 95.22           H  
ATOM   4004  HG  LEU A 264      15.793  -1.975   2.355  1.00 95.22           H  
ATOM   4005 1HD1 LEU A 264      15.919  -0.063   3.909  1.00 95.22           H  
ATOM   4006 2HD1 LEU A 264      17.661   0.094   3.581  1.00 95.22           H  
ATOM   4007 3HD1 LEU A 264      17.037  -1.359   4.398  1.00 95.22           H  
ATOM   4008 1HD2 LEU A 264      15.416   0.334   1.549  1.00 95.22           H  
ATOM   4009 2HD2 LEU A 264      16.112  -0.699   0.278  1.00 95.22           H  
ATOM   4010 3HD2 LEU A 264      17.142   0.468   1.141  1.00 95.22           H  
ATOM   4011  N   GLN A 265      16.967  -5.102   2.134  1.00 95.86           N  
ATOM   4012  HN  GLN A 265      17.510  -5.050   1.272  1.00  0.00           H  
ATOM   4013  CA  GLN A 265      15.977  -6.166   2.262  1.00 95.86           C  
ATOM   4014  C   GLN A 265      16.294  -7.115   3.427  1.00 95.86           C  
ATOM   4015  CB  GLN A 265      15.882  -6.924   0.926  1.00 95.86           C  
ATOM   4016  O   GLN A 265      15.387  -7.498   4.171  1.00 95.86           O  
ATOM   4017  CG  GLN A 265      14.834  -8.043   0.963  1.00 95.86           C  
ATOM   4018  CD  GLN A 265      13.445  -7.532   1.327  1.00 95.86           C  
ATOM   4019  NE2 GLN A 265      12.636  -8.317   1.994  1.00 95.86           N  
ATOM   4020 1HE2 GLN A 265      11.706  -7.975   2.238  1.00  0.00           H  
ATOM   4021 2HE2 GLN A 265      12.980  -9.239   2.260  1.00  0.00           H  
ATOM   4022  OE1 GLN A 265      13.034  -6.431   1.009  1.00 95.86           O  
ATOM   4023  HA  GLN A 265      15.009  -5.704   2.457  1.00 95.86           H  
ATOM   4024  HB1 GLN A 265      15.612  -6.217   0.141  1.00 95.86           H  
ATOM   4025  HB2 GLN A 265      16.855  -7.362   0.702  1.00 95.86           H  
ATOM   4026  HG1 GLN A 265      14.787  -8.510  -0.021  1.00 95.86           H  
ATOM   4027  HG2 GLN A 265      15.139  -8.783   1.703  1.00 95.86           H  
ATOM   4028  N   LEU A 266      17.567  -7.477   3.620  1.00 96.10           N  
ATOM   4029  HN  LEU A 266      18.264  -7.183   2.936  1.00  0.00           H  
ATOM   4030  CA  LEU A 266      18.009  -8.276   4.766  1.00 96.10           C  
ATOM   4031  C   LEU A 266      17.841  -7.519   6.086  1.00 96.10           C  
ATOM   4032  CB  LEU A 266      19.475  -8.703   4.583  1.00 96.10           C  
ATOM   4033  O   LEU A 266      17.319  -8.091   7.040  1.00 96.10           O  
ATOM   4034  CG  LEU A 266      19.690  -9.793   3.522  1.00 96.10           C  
ATOM   4035  CD1 LEU A 266      21.187  -9.995   3.287  1.00 96.10           C  
ATOM   4036  CD2 LEU A 266      19.078 -11.137   3.934  1.00 96.10           C  
ATOM   4037  HA  LEU A 266      17.396  -9.176   4.810  1.00 96.10           H  
ATOM   4038  HB1 LEU A 266      20.052  -7.825   4.292  1.00 96.10           H  
ATOM   4039  HB2 LEU A 266      19.842  -9.079   5.538  1.00 96.10           H  
ATOM   4040  HG  LEU A 266      19.229  -9.469   2.589  1.00 96.10           H  
ATOM   4041 1HD1 LEU A 266      21.336 -10.769   2.534  1.00 96.10           H  
ATOM   4042 2HD1 LEU A 266      21.664 -10.299   4.219  1.00 96.10           H  
ATOM   4043 3HD1 LEU A 266      21.630  -9.061   2.940  1.00 96.10           H  
ATOM   4044 1HD2 LEU A 266      19.257 -11.874   3.151  1.00 96.10           H  
ATOM   4045 2HD2 LEU A 266      18.005 -11.018   4.082  1.00 96.10           H  
ATOM   4046 3HD2 LEU A 266      19.537 -11.476   4.863  1.00 96.10           H  
ATOM   4047  N   ALA A 267      18.220  -6.242   6.139  1.00 95.69           N  
ATOM   4048  HN  ALA A 267      18.624  -5.824   5.301  1.00  0.00           H  
ATOM   4049  CA  ALA A 267      18.089  -5.407   7.332  1.00 95.69           C  
ATOM   4050  C   ALA A 267      16.629  -5.252   7.780  1.00 95.69           C  
ATOM   4051  CB  ALA A 267      18.725  -4.044   7.040  1.00 95.69           C  
ATOM   4052  O   ALA A 267      16.352  -5.197   8.974  1.00 95.69           O  
ATOM   4053  HA  ALA A 267      18.647  -5.878   8.142  1.00 95.69           H  
ATOM   4054  HB1 ALA A 267      18.637  -3.406   7.919  1.00 95.69           H  
ATOM   4055  HB2 ALA A 267      18.213  -3.576   6.199  1.00 95.69           H  
ATOM   4056  HB3 ALA A 267      19.778  -4.179   6.793  1.00 95.69           H  
ATOM   4057  N   VAL A 268      15.690  -5.243   6.833  1.00 94.48           N  
ATOM   4058  HN  VAL A 268      15.994  -5.243   5.859  1.00  0.00           H  
ATOM   4059  CA  VAL A 268      14.247  -5.233   7.103  1.00 94.48           C  
ATOM   4060  C   VAL A 268      13.724  -6.622   7.491  1.00 94.48           C  
ATOM   4061  CB  VAL A 268      13.530  -4.685   5.858  1.00 94.48           C  
ATOM   4062  O   VAL A 268      12.885  -6.743   8.384  1.00 94.48           O  
ATOM   4063  CG1 VAL A 268      12.021  -4.926   5.885  1.00 94.48           C  
ATOM   4064  CG2 VAL A 268      13.789  -3.178   5.706  1.00 94.48           C  
ATOM   4065  HA  VAL A 268      14.059  -4.552   7.933  1.00 94.48           H  
ATOM   4066  HB  VAL A 268      13.938  -5.189   4.982  1.00 94.48           H  
ATOM   4067 1HG1 VAL A 268      11.571  -4.517   4.980  1.00 94.48           H  
ATOM   4068 2HG1 VAL A 268      11.590  -4.436   6.758  1.00 94.48           H  
ATOM   4069 3HG1 VAL A 268      11.824  -5.997   5.936  1.00 94.48           H  
ATOM   4070 1HG2 VAL A 268      13.274  -2.808   4.820  1.00 94.48           H  
ATOM   4071 2HG2 VAL A 268      14.860  -3.001   5.603  1.00 94.48           H  
ATOM   4072 3HG2 VAL A 268      13.417  -2.654   6.587  1.00 94.48           H  
ATOM   4073  N   SER A 269      14.197  -7.683   6.832  1.00 94.53           N  
ATOM   4074  HN  SER A 269      14.973  -7.548   6.183  1.00  0.00           H  
ATOM   4075  CA  SER A 269      13.648  -9.037   7.001  1.00 94.53           C  
ATOM   4076  C   SER A 269      14.184  -9.748   8.243  1.00 94.53           C  
ATOM   4077  CB  SER A 269      13.918  -9.905   5.769  1.00 94.53           C  
ATOM   4078  O   SER A 269      13.420 -10.411   8.940  1.00 94.53           O  
ATOM   4079  OG  SER A 269      13.404  -9.290   4.607  1.00 94.53           O  
ATOM   4080  HG  SER A 269      13.572  -9.829   3.843  1.00  0.00           H  
ATOM   4081  HA  SER A 269      12.568  -8.945   7.112  1.00 94.53           H  
ATOM   4082  HB1 SER A 269      14.993 -10.042   5.656  1.00 94.53           H  
ATOM   4083  HB2 SER A 269      13.440 -10.875   5.902  1.00 94.53           H  
ATOM   4084  N   LEU A 270      15.473  -9.618   8.564  1.00 94.89           N  
ATOM   4085  HN  LEU A 270      16.049  -8.982   8.012  1.00  0.00           H  
ATOM   4086  CA  LEU A 270      16.102 -10.345   9.672  1.00 94.89           C  
ATOM   4087  C   LEU A 270      15.486 -10.023  11.046  1.00 94.89           C  
ATOM   4088  CB  LEU A 270      17.626 -10.120   9.667  1.00 94.89           C  
ATOM   4089  O   LEU A 270      15.190 -10.965  11.785  1.00 94.89           O  
ATOM   4090  CG  LEU A 270      18.372 -10.842   8.533  1.00 94.89           C  
ATOM   4091  CD1 LEU A 270      19.819 -10.349   8.494  1.00 94.89           C  
ATOM   4092  CD2 LEU A 270      18.386 -12.360   8.731  1.00 94.89           C  
ATOM   4093  HA  LEU A 270      15.937 -11.407   9.490  1.00 94.89           H  
ATOM   4094  HB1 LEU A 270      17.812  -9.050   9.570  1.00 94.89           H  
ATOM   4095  HB2 LEU A 270      18.026 -10.474  10.617  1.00 94.89           H  
ATOM   4096  HG  LEU A 270      17.890 -10.610   7.583  1.00 94.89           H  
ATOM   4097 1HD1 LEU A 270      20.355 -10.857   7.692  1.00 94.89           H  
ATOM   4098 2HD1 LEU A 270      20.303 -10.565   9.447  1.00 94.89           H  
ATOM   4099 3HD1 LEU A 270      19.832  -9.274   8.315  1.00 94.89           H  
ATOM   4100 1HD2 LEU A 270      18.923 -12.829   7.907  1.00 94.89           H  
ATOM   4101 2HD2 LEU A 270      17.362 -12.733   8.756  1.00 94.89           H  
ATOM   4102 3HD2 LEU A 270      18.883 -12.600   9.671  1.00 94.89           H  
ATOM   4103  N   PRO A 271      15.193  -8.754  11.399  1.00 94.26           N  
ATOM   4104  CA  PRO A 271      14.537  -8.442  12.667  1.00 94.26           C  
ATOM   4105  C   PRO A 271      13.149  -9.071  12.807  1.00 94.26           C  
ATOM   4106  CB  PRO A 271      14.454  -6.915  12.731  1.00 94.26           C  
ATOM   4107  O   PRO A 271      12.704  -9.305  13.927  1.00 94.26           O  
ATOM   4108  CG  PRO A 271      15.598  -6.461  11.833  1.00 94.26           C  
ATOM   4109  CD  PRO A 271      15.580  -7.518  10.735  1.00 94.26           C  
ATOM   4110  HA  PRO A 271      15.166  -8.794  13.484  1.00 94.26           H  
ATOM   4111  HB1 PRO A 271      13.496  -6.560  12.351  1.00 94.26           H  
ATOM   4112  HB2 PRO A 271      14.595  -6.559  13.752  1.00 94.26           H  
ATOM   4113  HG1 PRO A 271      15.412  -5.466  11.428  1.00 94.26           H  
ATOM   4114  HG2 PRO A 271      16.547  -6.464  12.369  1.00 94.26           H  
ATOM   4115  HD1 PRO A 271      14.855  -7.256   9.964  1.00 94.26           H  
ATOM   4116  HD2 PRO A 271      16.568  -7.619  10.286  1.00 94.26           H  
ATOM   4117  N   THR A 272      12.468  -9.402  11.702  1.00 92.91           N  
ATOM   4118  HN  THR A 272      12.886  -9.225  10.788  1.00  0.00           H  
ATOM   4119  CA  THR A 272      11.132 -10.015  11.774  1.00 92.91           C  
ATOM   4120  C   THR A 272      11.158 -11.422  12.380  1.00 92.91           C  
ATOM   4121  CB  THR A 272      10.392 -10.020  10.429  1.00 92.91           C  
ATOM   4122  O   THR A 272      10.169 -11.831  12.985  1.00 92.91           O  
ATOM   4123  CG2 THR A 272      10.300  -8.647   9.754  1.00 92.91           C  
ATOM   4124  OG1 THR A 272      10.952 -10.929   9.520  1.00 92.91           O  
ATOM   4125  HG1 THR A 272      11.009 -11.780   9.938  1.00  0.00           H  
ATOM   4126  HA  THR A 272      10.542  -9.396  12.451  1.00 92.91           H  
ATOM   4127  HB  THR A 272       9.372 -10.350  10.625  1.00 92.91           H  
ATOM   4128 1HG2 THR A 272       9.763  -8.741   8.810  1.00 92.91           H  
ATOM   4129 2HG2 THR A 272      11.304  -8.267   9.564  1.00 92.91           H  
ATOM   4130 3HG2 THR A 272       9.768  -7.955  10.407  1.00 92.91           H  
ATOM   4131  N   PHE A 273      12.298 -12.129  12.349  1.00 93.65           N  
ATOM   4132  HN  PHE A 273      13.080 -11.775  11.798  1.00  0.00           H  
ATOM   4133  CA  PHE A 273      12.464 -13.393  13.078  1.00 93.65           C  
ATOM   4134  C   PHE A 273      12.328 -13.217  14.595  1.00 93.65           C  
ATOM   4135  CB  PHE A 273      13.824 -14.028  12.761  1.00 93.65           C  
ATOM   4136  O   PHE A 273      11.861 -14.131  15.275  1.00 93.65           O  
ATOM   4137  CG  PHE A 273      13.885 -14.713  11.413  1.00 93.65           C  
ATOM   4138  CD1 PHE A 273      13.408 -16.030  11.276  1.00 93.65           C  
ATOM   4139  CD2 PHE A 273      14.414 -14.044  10.297  1.00 93.65           C  
ATOM   4140  CE1 PHE A 273      13.456 -16.673  10.026  1.00 93.65           C  
ATOM   4141  CE2 PHE A 273      14.462 -14.685   9.048  1.00 93.65           C  
ATOM   4142  CZ  PHE A 273      13.983 -15.999   8.911  1.00 93.65           C  
ATOM   4143  HA  PHE A 273      11.685 -14.079  12.746  1.00 93.65           H  
ATOM   4144  HB1 PHE A 273      14.581 -13.244  12.781  1.00 93.65           H  
ATOM   4145  HB2 PHE A 273      14.045 -14.767  13.531  1.00 93.65           H  
ATOM   4146  HD1 PHE A 273      13.000 -16.553  12.141  1.00 93.65           H  
ATOM   4147  HD2 PHE A 273      14.788 -13.025  10.400  1.00 93.65           H  
ATOM   4148  HE1 PHE A 273      13.085 -17.693   9.922  1.00 93.65           H  
ATOM   4149  HE2 PHE A 273      14.871 -14.162   8.184  1.00 93.65           H  
ATOM   4150  HZ  PHE A 273      14.020 -16.495   7.941  1.00 93.65           H  
ATOM   4151  N   LEU A 274      12.663 -12.041  15.140  1.00 93.50           N  
ATOM   4152  HN  LEU A 274      13.051 -11.315  14.538  1.00  0.00           H  
ATOM   4153  CA  LEU A 274      12.494 -11.755  16.567  1.00 93.50           C  
ATOM   4154  C   LEU A 274      11.017 -11.751  16.978  1.00 93.50           C  
ATOM   4155  CB  LEU A 274      13.152 -10.413  16.932  1.00 93.50           C  
ATOM   4156  O   LEU A 274      10.705 -11.985  18.142  1.00 93.50           O  
ATOM   4157  CG  LEU A 274      14.659 -10.321  16.632  1.00 93.50           C  
ATOM   4158  CD1 LEU A 274      15.154  -8.906  16.928  1.00 93.50           C  
ATOM   4159  CD2 LEU A 274      15.464 -11.304  17.486  1.00 93.50           C  
ATOM   4160  HA  LEU A 274      12.998 -12.541  17.130  1.00 93.50           H  
ATOM   4161  HB1 LEU A 274      12.648  -9.626  16.371  1.00 93.50           H  
ATOM   4162  HB2 LEU A 274      13.010 -10.247  18.000  1.00 93.50           H  
ATOM   4163  HG  LEU A 274      14.827 -10.544  15.578  1.00 93.50           H  
ATOM   4164 1HD1 LEU A 274      16.221  -8.842  16.715  1.00 93.50           H  
ATOM   4165 2HD1 LEU A 274      14.979  -8.671  17.978  1.00 93.50           H  
ATOM   4166 3HD1 LEU A 274      14.616  -8.194  16.302  1.00 93.50           H  
ATOM   4167 1HD2 LEU A 274      16.523 -11.211  17.247  1.00 93.50           H  
ATOM   4168 2HD2 LEU A 274      15.133 -12.322  17.278  1.00 93.50           H  
ATOM   4169 3HD2 LEU A 274      15.309 -11.080  18.542  1.00 93.50           H  
ATOM   4170  N   PHE A 275      10.085 -11.559  16.041  1.00 91.66           N  
ATOM   4171  HN  PHE A 275      10.380 -11.343  15.089  1.00  0.00           H  
ATOM   4172  CA  PHE A 275       8.655 -11.648  16.337  1.00 91.66           C  
ATOM   4173  C   PHE A 275       8.180 -13.087  16.571  1.00 91.66           C  
ATOM   4174  CB  PHE A 275       7.843 -10.943  15.249  1.00 91.66           C  
ATOM   4175  O   PHE A 275       7.113 -13.283  17.145  1.00 91.66           O  
ATOM   4176  CG  PHE A 275       8.225  -9.504  14.964  1.00 91.66           C  
ATOM   4177  CD1 PHE A 275       8.730  -8.655  15.971  1.00 91.66           C  
ATOM   4178  CD2 PHE A 275       8.059  -9.010  13.661  1.00 91.66           C  
ATOM   4179  CE1 PHE A 275       9.051  -7.320  15.678  1.00 91.66           C  
ATOM   4180  CE2 PHE A 275       8.387  -7.679  13.370  1.00 91.66           C  
ATOM   4181  CZ  PHE A 275       8.871  -6.827  14.375  1.00 91.66           C  
ATOM   4182  HA  PHE A 275       8.487 -11.102  17.265  1.00 91.66           H  
ATOM   4183  HB1 PHE A 275       7.961 -11.509  14.325  1.00 91.66           H  
ATOM   4184  HB2 PHE A 275       6.796 -10.956  15.552  1.00 91.66           H  
ATOM   4185  HD1 PHE A 275       8.872  -9.037  16.982  1.00 91.66           H  
ATOM   4186  HD2 PHE A 275       7.675  -9.661  12.876  1.00 91.66           H  
ATOM   4187  HE1 PHE A 275       9.439  -6.667  16.460  1.00 91.66           H  
ATOM   4188  HE2 PHE A 275       8.265  -7.302  12.355  1.00 91.66           H  
ATOM   4189  HZ  PHE A 275       9.106  -5.788  14.145  1.00 91.66           H  
ATOM   4190  N   LEU A 276       8.985 -14.109  16.256  1.00 91.52           N  
ATOM   4191  HN  LEU A 276       9.819 -13.928  15.697  1.00  0.00           H  
ATOM   4192  CA  LEU A 276       8.704 -15.484  16.691  1.00 91.52           C  
ATOM   4193  C   LEU A 276       8.742 -15.618  18.222  1.00 91.52           C  
ATOM   4194  CB  LEU A 276       9.690 -16.463  16.032  1.00 91.52           C  
ATOM   4195  O   LEU A 276       8.044 -16.464  18.785  1.00 91.52           O  
ATOM   4196  CG  LEU A 276       9.614 -16.502  14.495  1.00 91.52           C  
ATOM   4197  CD1 LEU A 276      10.716 -17.410  13.951  1.00 91.52           C  
ATOM   4198  CD2 LEU A 276       8.266 -17.029  13.999  1.00 91.52           C  
ATOM   4199  HA  LEU A 276       7.700 -15.743  16.356  1.00 91.52           H  
ATOM   4200  HB1 LEU A 276      10.701 -16.172  16.316  1.00 91.52           H  
ATOM   4201  HB2 LEU A 276       9.480 -17.464  16.409  1.00 91.52           H  
ATOM   4202  HG  LEU A 276       9.763 -15.494  14.108  1.00 91.52           H  
ATOM   4203 1HD1 LEU A 276      10.661 -17.437  12.863  1.00 91.52           H  
ATOM   4204 2HD1 LEU A 276      10.585 -18.418  14.346  1.00 91.52           H  
ATOM   4205 3HD1 LEU A 276      11.689 -17.024  14.256  1.00 91.52           H  
ATOM   4206 1HD2 LEU A 276       8.258 -17.039  12.909  1.00 91.52           H  
ATOM   4207 2HD2 LEU A 276       7.467 -16.383  14.362  1.00 91.52           H  
ATOM   4208 3HD2 LEU A 276       8.112 -18.041  14.372  1.00 91.52           H  
ATOM   4209  N   LEU A 277       9.465 -14.725  18.913  1.00 91.18           N  
ATOM   4210  HN  LEU A 277      10.045 -14.066  18.393  1.00  0.00           H  
ATOM   4211  CA  LEU A 277       9.465 -14.647  20.377  1.00 91.18           C  
ATOM   4212  C   LEU A 277       8.077 -14.300  20.948  1.00 91.18           C  
ATOM   4213  CB  LEU A 277      10.509 -13.626  20.869  1.00 91.18           C  
ATOM   4214  O   LEU A 277       7.826 -14.524  22.134  1.00 91.18           O  
ATOM   4215  CG  LEU A 277      11.963 -13.848  20.401  1.00 91.18           C  
ATOM   4216  CD1 LEU A 277      12.867 -12.761  20.978  1.00 91.18           C  
ATOM   4217  CD2 LEU A 277      12.504 -15.206  20.825  1.00 91.18           C  
ATOM   4218  HA  LEU A 277       9.749 -15.626  20.763  1.00 91.18           H  
ATOM   4219  HB1 LEU A 277      10.197 -12.641  20.523  1.00 91.18           H  
ATOM   4220  HB2 LEU A 277      10.505 -13.647  21.959  1.00 91.18           H  
ATOM   4221  HG  LEU A 277      11.993 -13.785  19.313  1.00 91.18           H  
ATOM   4222 1HD1 LEU A 277      13.891 -12.924  20.643  1.00 91.18           H  
ATOM   4223 2HD1 LEU A 277      12.831 -12.798  22.067  1.00 91.18           H  
ATOM   4224 3HD1 LEU A 277      12.525 -11.784  20.636  1.00 91.18           H  
ATOM   4225 1HD2 LEU A 277      13.530 -15.315  20.473  1.00 91.18           H  
ATOM   4226 2HD2 LEU A 277      11.887 -15.994  20.394  1.00 91.18           H  
ATOM   4227 3HD2 LEU A 277      12.484 -15.282  21.912  1.00 91.18           H  
ATOM   4228  N   TYR A 278       7.137 -13.820  20.122  1.00 88.00           N  
ATOM   4229  HN  TYR A 278       7.395 -13.617  19.156  1.00  0.00           H  
ATOM   4230  CA  TYR A 278       5.755 -13.574  20.543  1.00 88.00           C  
ATOM   4231  C   TYR A 278       5.058 -14.846  21.022  1.00 88.00           C  
ATOM   4232  CB  TYR A 278       4.932 -12.962  19.408  1.00 88.00           C  
ATOM   4233  O   TYR A 278       4.114 -14.752  21.805  1.00 88.00           O  
ATOM   4234  CG  TYR A 278       5.299 -11.564  18.947  1.00 88.00           C  
ATOM   4235  CD1 TYR A 278       6.400 -10.842  19.457  1.00 88.00           C  
ATOM   4236  CD2 TYR A 278       4.488 -10.984  17.960  1.00 88.00           C  
ATOM   4237  CE1 TYR A 278       6.701  -9.568  18.941  1.00 88.00           C  
ATOM   4238  CE2 TYR A 278       4.780  -9.714  17.446  1.00 88.00           C  
ATOM   4239  OH  TYR A 278       6.119  -7.765  17.447  1.00 88.00           O  
ATOM   4240  HH  TYR A 278       6.865  -7.282  17.783  1.00  0.00           H  
ATOM   4241  CZ  TYR A 278       5.882  -9.001  17.942  1.00 88.00           C  
ATOM   4242  HA  TYR A 278       5.773 -12.864  21.370  1.00 88.00           H  
ATOM   4243  HB1 TYR A 278       5.023 -13.623  18.546  1.00 88.00           H  
ATOM   4244  HB2 TYR A 278       3.893 -12.934  19.737  1.00 88.00           H  
ATOM   4245  HD1 TYR A 278       7.015 -11.270  20.248  1.00 88.00           H  
ATOM   4246  HD2 TYR A 278       3.620 -11.528  17.588  1.00 88.00           H  
ATOM   4247  HE1 TYR A 278       7.566  -9.020  19.313  1.00 88.00           H  
ATOM   4248  HE2 TYR A 278       4.154  -9.282  16.665  1.00 88.00           H  
ATOM   4249  N   TYR A 279       5.550 -16.031  20.637  1.00 85.93           N  
ATOM   4250  HN  TYR A 279       6.280 -16.054  19.925  1.00  0.00           H  
ATOM   4251  CA  TYR A 279       5.077 -17.290  21.201  1.00 85.93           C  
ATOM   4252  C   TYR A 279       5.166 -17.302  22.735  1.00 85.93           C  
ATOM   4253  CB  TYR A 279       5.869 -18.463  20.616  1.00 85.93           C  
ATOM   4254  O   TYR A 279       4.276 -17.838  23.395  1.00 85.93           O  
ATOM   4255  CG  TYR A 279       5.419 -19.795  21.186  1.00 85.93           C  
ATOM   4256  CD1 TYR A 279       6.168 -20.398  22.213  1.00 85.93           C  
ATOM   4257  CD2 TYR A 279       4.226 -20.401  20.744  1.00 85.93           C  
ATOM   4258  CE1 TYR A 279       5.735 -21.605  22.794  1.00 85.93           C  
ATOM   4259  CE2 TYR A 279       3.787 -21.606  21.321  1.00 85.93           C  
ATOM   4260  OH  TYR A 279       4.115 -23.378  22.891  1.00 85.93           O  
ATOM   4261  HH  TYR A 279       4.625 -23.786  23.580  1.00  0.00           H  
ATOM   4262  CZ  TYR A 279       4.544 -22.212  22.344  1.00 85.93           C  
ATOM   4263  HA  TYR A 279       4.031 -17.415  20.921  1.00 85.93           H  
ATOM   4264  HB1 TYR A 279       5.729 -18.478  19.535  1.00 85.93           H  
ATOM   4265  HB2 TYR A 279       6.926 -18.322  20.844  1.00 85.93           H  
ATOM   4266  HD1 TYR A 279       7.088 -19.928  22.561  1.00 85.93           H  
ATOM   4267  HD2 TYR A 279       3.641 -19.934  19.952  1.00 85.93           H  
ATOM   4268  HE1 TYR A 279       6.318 -22.069  23.589  1.00 85.93           H  
ATOM   4269  HE2 TYR A 279       2.863 -22.071  20.978  1.00 85.93           H  
ATOM   4270  N   TRP A 280       6.190 -16.677  23.317  1.00 87.11           N  
ATOM   4271  HN  TRP A 280       6.894 -16.238  22.723  1.00  0.00           H  
ATOM   4272  CA  TRP A 280       6.350 -16.592  24.768  1.00 87.11           C  
ATOM   4273  C   TRP A 280       5.782 -15.300  25.358  1.00 87.11           C  
ATOM   4274  CB  TRP A 280       7.828 -16.770  25.114  1.00 87.11           C  
ATOM   4275  O   TRP A 280       5.271 -15.320  26.474  1.00 87.11           O  
ATOM   4276  CG  TRP A 280       8.388 -18.105  24.730  1.00 87.11           C  
ATOM   4277  CD1 TRP A 280       8.048 -19.286  25.293  1.00 87.11           C  
ATOM   4278  CD2 TRP A 280       9.382 -18.422  23.708  1.00 87.11           C  
ATOM   4279  CE2 TRP A 280       9.597 -19.834  23.714  1.00 87.11           C  
ATOM   4280  CE3 TRP A 280      10.131 -17.664  22.783  1.00 87.11           C  
ATOM   4281  NE1 TRP A 280       8.766 -20.308  24.703  1.00 87.11           N  
ATOM   4282  HE1 TRP A 280       8.690 -21.290  24.967  1.00  0.00           H  
ATOM   4283  CH2 TRP A 280      11.223 -19.687  21.937  1.00 87.11           C  
ATOM   4284  CZ2 TRP A 280      10.497 -20.467  22.848  1.00 87.11           C  
ATOM   4285  CZ3 TRP A 280      11.038 -18.296  21.910  1.00 87.11           C  
ATOM   4286  HA  TRP A 280       5.804 -17.425  25.210  1.00 87.11           H  
ATOM   4287  HB1 TRP A 280       8.397 -15.998  24.595  1.00 87.11           H  
ATOM   4288  HB2 TRP A 280       7.945 -16.646  26.191  1.00 87.11           H  
ATOM   4289  HD1 TRP A 280       7.317 -19.413  26.092  1.00 87.11           H  
ATOM   4290  HE3 TRP A 280      10.007 -16.582  22.744  1.00 87.11           H  
ATOM   4291  HH2 TRP A 280      11.928 -20.159  21.253  1.00 87.11           H  
ATOM   4292  HZ2 TRP A 280      10.631 -21.548  22.882  1.00 87.11           H  
ATOM   4293  HZ3 TRP A 280      11.606 -17.694  21.201  1.00 87.11           H  
ATOM   4294  N   CYS A 281       5.847 -14.183  24.629  1.00 85.75           N  
ATOM   4295  HN  CYS A 281       6.174 -14.240  23.664  1.00  0.00           H  
ATOM   4296  CA  CYS A 281       5.463 -12.878  25.173  1.00 85.75           C  
ATOM   4297  C   CYS A 281       3.961 -12.572  25.103  1.00 85.75           C  
ATOM   4298  CB  CYS A 281       6.254 -11.778  24.455  1.00 85.75           C  
ATOM   4299  O   CYS A 281       3.475 -11.790  25.922  1.00 85.75           O  
ATOM   4300  SG  CYS A 281       8.040 -12.016  24.677  1.00 85.75           S  
ATOM   4301  HA  CYS A 281       5.754 -12.861  26.223  1.00 85.75           H  
ATOM   4302  HB1 CYS A 281       6.020 -11.807  23.391  1.00 85.75           H  
ATOM   4303  HB2 CYS A 281       5.969 -10.809  24.864  1.00 85.75           H  
ATOM   4304  HG  CYS A 281       8.337 -11.978  25.983  1.00 85.75           H  
ATOM   4305  N   VAL A 282       3.237 -13.135  24.129  1.00 86.79           N  
ATOM   4306  HN  VAL A 282       3.679 -13.846  23.546  1.00  0.00           H  
ATOM   4307  CA  VAL A 282       1.838 -12.780  23.857  1.00 86.79           C  
ATOM   4308  C   VAL A 282       0.937 -14.015  24.033  1.00 86.79           C  
ATOM   4309  CB  VAL A 282       1.675 -12.110  22.476  1.00 86.79           C  
ATOM   4310  O   VAL A 282       1.143 -15.041  23.368  1.00 86.79           O  
ATOM   4311  CG1 VAL A 282       0.269 -11.520  22.327  1.00 86.79           C  
ATOM   4312  CG2 VAL A 282       2.658 -10.942  22.283  1.00 86.79           C  
ATOM   4313  HA  VAL A 282       1.537 -12.050  24.609  1.00 86.79           H  
ATOM   4314  HB  VAL A 282       1.839 -12.852  21.694  1.00 86.79           H  
ATOM   4315 1HG1 VAL A 282       0.173 -11.052  21.347  1.00 86.79           H  
ATOM   4316 2HG1 VAL A 282       0.104 -10.773  23.104  1.00 86.79           H  
ATOM   4317 3HG1 VAL A 282      -0.471 -12.314  22.424  1.00 86.79           H  
ATOM   4318 1HG2 VAL A 282       2.509 -10.500  21.298  1.00 86.79           H  
ATOM   4319 2HG2 VAL A 282       3.681 -11.310  22.364  1.00 86.79           H  
ATOM   4320 3HG2 VAL A 282       2.482 -10.188  23.050  1.00 86.79           H  
ATOM   4321  N   PRO A 283      -0.042 -13.975  24.957  1.00 88.46           N  
ATOM   4322  CA  PRO A 283      -1.025 -15.041  25.096  1.00 88.46           C  
ATOM   4323  C   PRO A 283      -2.021 -15.030  23.926  1.00 88.46           C  
ATOM   4324  CB  PRO A 283      -1.680 -14.817  26.460  1.00 88.46           C  
ATOM   4325  O   PRO A 283      -2.055 -14.103  23.122  1.00 88.46           O  
ATOM   4326  CG  PRO A 283      -1.576 -13.314  26.674  1.00 88.46           C  
ATOM   4327  CD  PRO A 283      -0.311 -12.910  25.914  1.00 88.46           C  
ATOM   4328  HA  PRO A 283      -0.506 -15.999  25.108  1.00 88.46           H  
ATOM   4329  HB1 PRO A 283      -2.722 -15.135  26.446  1.00 88.46           H  
ATOM   4330  HB2 PRO A 283      -1.145 -15.358  27.241  1.00 88.46           H  
ATOM   4331  HG1 PRO A 283      -2.450 -12.805  26.267  1.00 88.46           H  
ATOM   4332  HG2 PRO A 283      -1.480 -13.081  27.734  1.00 88.46           H  
ATOM   4333  HD1 PRO A 283      -0.471 -11.967  25.392  1.00 88.46           H  
ATOM   4334  HD2 PRO A 283       0.525 -12.805  26.605  1.00 88.46           H  
ATOM   4335  N   GLU A 284      -2.819 -16.088  23.813  1.00 91.14           N  
ATOM   4336  HN  GLU A 284      -2.660 -16.892  24.420  1.00  0.00           H  
ATOM   4337  CA  GLU A 284      -3.920 -16.138  22.845  1.00 91.14           C  
ATOM   4338  C   GLU A 284      -5.083 -15.236  23.297  1.00 91.14           C  
ATOM   4339  CB  GLU A 284      -4.329 -17.610  22.647  1.00 91.14           C  
ATOM   4340  O   GLU A 284      -5.206 -14.902  24.478  1.00 91.14           O  
ATOM   4341  CG  GLU A 284      -5.376 -17.877  21.554  1.00 91.14           C  
ATOM   4342  CD  GLU A 284      -4.933 -17.352  20.185  1.00 91.14           C  
ATOM   4343  OE1 GLU A 284      -5.244 -16.183  19.871  1.00 91.14           O  
ATOM   4344  OE2 GLU A 284      -4.232 -18.074  19.444  1.00 91.14           O  
ATOM   4345  HA  GLU A 284      -3.550 -15.759  21.892  1.00 91.14           H  
ATOM   4346  HB1 GLU A 284      -3.431 -18.174  22.394  1.00 91.14           H  
ATOM   4347  HB2 GLU A 284      -4.733 -17.974  23.592  1.00 91.14           H  
ATOM   4348  HG1 GLU A 284      -5.540 -18.952  21.481  1.00 91.14           H  
ATOM   4349  HG2 GLU A 284      -6.308 -17.385  21.833  1.00 91.14           H  
ATOM   4350  N   SER A 285      -5.934 -14.836  22.355  1.00 87.47           N  
ATOM   4351  HN  SER A 285      -5.763 -15.125  21.392  1.00  0.00           H  
ATOM   4352  CA  SER A 285      -7.101 -14.003  22.635  1.00 87.47           C  
ATOM   4353  C   SER A 285      -8.112 -14.695  23.562  1.00 87.47           C  
ATOM   4354  CB  SER A 285      -7.783 -13.649  21.328  1.00 87.47           C  
ATOM   4355  O   SER A 285      -8.620 -15.770  23.219  1.00 87.47           O  
ATOM   4356  OG  SER A 285      -9.013 -13.001  21.572  1.00 87.47           O  
ATOM   4357  HG  SER A 285      -9.440 -12.779  20.753  1.00  0.00           H  
ATOM   4358  HA  SER A 285      -6.765 -13.083  23.112  1.00 87.47           H  
ATOM   4359  HB1 SER A 285      -7.136 -12.986  20.754  1.00 87.47           H  
ATOM   4360  HB2 SER A 285      -7.965 -14.561  20.760  1.00 87.47           H  
ATOM   4361  N   PRO A 286      -8.498 -14.069  24.694  1.00 85.31           N  
ATOM   4362  CA  PRO A 286      -9.541 -14.597  25.570  1.00 85.31           C  
ATOM   4363  C   PRO A 286     -10.886 -14.745  24.853  1.00 85.31           C  
ATOM   4364  CB  PRO A 286      -9.642 -13.611  26.742  1.00 85.31           C  
ATOM   4365  O   PRO A 286     -11.578 -15.738  25.056  1.00 85.31           O  
ATOM   4366  CG  PRO A 286      -8.273 -12.935  26.761  1.00 85.31           C  
ATOM   4367  CD  PRO A 286      -7.890 -12.888  25.286  1.00 85.31           C  
ATOM   4368  HA  PRO A 286      -9.230 -15.571  25.949  1.00 85.31           H  
ATOM   4369  HB1 PRO A 286     -10.434 -12.882  26.570  1.00 85.31           H  
ATOM   4370  HB2 PRO A 286      -9.829 -14.137  27.678  1.00 85.31           H  
ATOM   4371  HG1 PRO A 286      -8.338 -11.931  27.180  1.00 85.31           H  
ATOM   4372  HG2 PRO A 286      -7.555 -13.522  27.333  1.00 85.31           H  
ATOM   4373  HD1 PRO A 286      -8.280 -11.983  24.819  1.00 85.31           H  
ATOM   4374  HD2 PRO A 286      -6.806 -12.919  25.172  1.00 85.31           H  
ATOM   4375  N   ARG A 287     -11.232 -13.795  23.969  1.00 83.71           N  
ATOM   4376  HN  ARG A 287     -10.596 -13.010  23.831  1.00  0.00           H  
ATOM   4377  CA  ARG A 287     -12.481 -13.825  23.188  1.00 83.71           C  
ATOM   4378  C   ARG A 287     -12.508 -15.015  22.238  1.00 83.71           C  
ATOM   4379  CB  ARG A 287     -12.661 -12.532  22.377  1.00 83.71           C  
ATOM   4380  O   ARG A 287     -13.504 -15.726  22.170  1.00 83.71           O  
ATOM   4381  CG  ARG A 287     -12.831 -11.292  23.257  1.00 83.71           C  
ATOM   4382  CD  ARG A 287     -13.057 -10.041  22.403  1.00 83.71           C  
ATOM   4383  NE  ARG A 287     -12.730  -8.829  23.171  1.00 83.71           N  
ATOM   4384  HE  ARG A 287     -11.791  -8.799  23.568  1.00  0.00           H  
ATOM   4385  NH1 ARG A 287     -14.639  -7.555  22.852  1.00 83.71           N  
ATOM   4386 1HH1 ARG A 287     -14.967  -8.218  22.150  1.00  0.00           H  
ATOM   4387 2HH1 ARG A 287     -15.224  -6.741  23.041  1.00  0.00           H  
ATOM   4388  NH2 ARG A 287     -13.069  -6.938  24.305  1.00 83.71           N  
ATOM   4389 1HH2 ARG A 287     -12.166  -7.113  24.746  1.00  0.00           H  
ATOM   4390 2HH2 ARG A 287     -13.654  -6.124  24.494  1.00  0.00           H  
ATOM   4391  CZ  ARG A 287     -13.485  -7.779  23.415  1.00 83.71           C  
ATOM   4392  HA  ARG A 287     -13.318 -13.917  23.880  1.00 83.71           H  
ATOM   4393  HB1 ARG A 287     -11.783 -12.393  21.747  1.00 83.71           H  
ATOM   4394  HB2 ARG A 287     -13.546 -12.636  21.750  1.00 83.71           H  
ATOM   4395  HG1 ARG A 287     -13.689 -11.436  23.913  1.00 83.71           H  
ATOM   4396  HG2 ARG A 287     -11.932 -11.156  23.858  1.00 83.71           H  
ATOM   4397  HD1 ARG A 287     -12.420 -10.089  21.520  1.00 83.71           H  
ATOM   4398  HD2 ARG A 287     -14.102 -10.000  22.096  1.00 83.71           H  
ATOM   4399  N   TRP A 288     -11.404 -15.260  21.529  1.00 83.53           N  
ATOM   4400  HN  TRP A 288     -10.603 -14.634  21.620  1.00  0.00           H  
ATOM   4401  CA  TRP A 288     -11.318 -16.404  20.627  1.00 83.53           C  
ATOM   4402  C   TRP A 288     -11.393 -17.730  21.393  1.00 83.53           C  
ATOM   4403  CB  TRP A 288     -10.047 -16.321  19.783  1.00 83.53           C  
ATOM   4404  O   TRP A 288     -12.124 -18.626  20.980  1.00 83.53           O  
ATOM   4405  CG  TRP A 288      -9.906 -17.450  18.813  1.00 83.53           C  
ATOM   4406  CD1 TRP A 288     -10.438 -17.506  17.571  1.00 83.53           C  
ATOM   4407  CD2 TRP A 288      -9.226 -18.726  19.015  1.00 83.53           C  
ATOM   4408  CE2 TRP A 288      -9.398 -19.517  17.842  1.00 83.53           C  
ATOM   4409  CE3 TRP A 288      -8.477 -19.290  20.070  1.00 83.53           C  
ATOM   4410  NE1 TRP A 288     -10.133 -18.723  16.992  1.00 83.53           N  
ATOM   4411  HE1 TRP A 288     -10.417 -18.998  16.052  1.00  0.00           H  
ATOM   4412  CH2 TRP A 288      -8.096 -21.328  18.779  1.00 83.53           C  
ATOM   4413  CZ2 TRP A 288      -8.852 -20.802  17.717  1.00 83.53           C  
ATOM   4414  CZ3 TRP A 288      -7.912 -20.574  19.951  1.00 83.53           C  
ATOM   4415  HA  TRP A 288     -12.171 -16.361  19.950  1.00 83.53           H  
ATOM   4416  HB1 TRP A 288     -10.063 -15.385  19.224  1.00 83.53           H  
ATOM   4417  HB2 TRP A 288      -9.186 -16.330  20.452  1.00 83.53           H  
ATOM   4418  HD1 TRP A 288     -11.018 -16.713  17.099  1.00 83.53           H  
ATOM   4419  HE3 TRP A 288      -8.334 -18.723  20.990  1.00 83.53           H  
ATOM   4420  HH2 TRP A 288      -7.653 -22.320  18.694  1.00 83.53           H  
ATOM   4421  HZ2 TRP A 288      -9.011 -21.385  16.810  1.00 83.53           H  
ATOM   4422  HZ3 TRP A 288      -7.328 -20.986  20.774  1.00 83.53           H  
ATOM   4423  N   LEU A 289     -10.700 -17.847  22.530  1.00 84.65           N  
ATOM   4424  HN  LEU A 289     -10.132 -17.059  22.839  1.00  0.00           H  
ATOM   4425  CA  LEU A 289     -10.723 -19.062  23.351  1.00 84.65           C  
ATOM   4426  C   LEU A 289     -12.119 -19.394  23.879  1.00 84.65           C  
ATOM   4427  CB  LEU A 289      -9.751 -18.907  24.524  1.00 84.65           C  
ATOM   4428  O   LEU A 289     -12.515 -20.558  23.814  1.00 84.65           O  
ATOM   4429  CG  LEU A 289      -8.280 -19.004  24.109  1.00 84.65           C  
ATOM   4430  CD1 LEU A 289      -7.428 -18.579  25.290  1.00 84.65           C  
ATOM   4431  CD2 LEU A 289      -7.884 -20.425  23.716  1.00 84.65           C  
ATOM   4432  HA  LEU A 289     -10.384 -19.896  22.736  1.00 84.65           H  
ATOM   4433  HB1 LEU A 289      -9.917 -17.933  24.984  1.00 84.65           H  
ATOM   4434  HB2 LEU A 289      -9.958 -19.693  25.251  1.00 84.65           H  
ATOM   4435  HG  LEU A 289      -8.096 -18.332  23.270  1.00 84.65           H  
ATOM   4436 1HD1 LEU A 289      -6.374 -18.640  25.019  1.00 84.65           H  
ATOM   4437 2HD1 LEU A 289      -7.624 -19.238  26.136  1.00 84.65           H  
ATOM   4438 3HD1 LEU A 289      -7.673 -17.553  25.565  1.00 84.65           H  
ATOM   4439 1HD2 LEU A 289      -6.833 -20.444  23.430  1.00 84.65           H  
ATOM   4440 2HD2 LEU A 289      -8.495 -20.754  22.875  1.00 84.65           H  
ATOM   4441 3HD2 LEU A 289      -8.041 -21.094  24.562  1.00 84.65           H  
ATOM   4442  N   LEU A 290     -12.864 -18.391  24.350  1.00 82.32           N  
ATOM   4443  HN  LEU A 290     -12.438 -17.469  24.448  1.00  0.00           H  
ATOM   4444  CA  LEU A 290     -14.268 -18.560  24.732  1.00 82.32           C  
ATOM   4445  C   LEU A 290     -15.087 -19.060  23.536  1.00 82.32           C  
ATOM   4446  CB  LEU A 290     -14.813 -17.242  25.309  1.00 82.32           C  
ATOM   4447  O   LEU A 290     -15.696 -20.124  23.635  1.00 82.32           O  
ATOM   4448  CG  LEU A 290     -14.223 -16.880  26.685  1.00 82.32           C  
ATOM   4449  CD1 LEU A 290     -14.606 -15.452  27.060  1.00 82.32           C  
ATOM   4450  CD2 LEU A 290     -14.696 -17.812  27.802  1.00 82.32           C  
ATOM   4451  HA  LEU A 290     -14.316 -19.317  25.515  1.00 82.32           H  
ATOM   4452  HB1 LEU A 290     -14.579 -16.438  24.612  1.00 82.32           H  
ATOM   4453  HB2 LEU A 290     -15.895 -17.332  25.411  1.00 82.32           H  
ATOM   4454  HG  LEU A 290     -13.137 -16.941  26.622  1.00 82.32           H  
ATOM   4455 1HD1 LEU A 290     -14.184 -15.206  28.034  1.00 82.32           H  
ATOM   4456 2HD1 LEU A 290     -15.692 -15.366  27.103  1.00 82.32           H  
ATOM   4457 3HD1 LEU A 290     -14.216 -14.762  26.311  1.00 82.32           H  
ATOM   4458 1HD2 LEU A 290     -14.246 -17.506  28.746  1.00 82.32           H  
ATOM   4459 2HD2 LEU A 290     -14.398 -18.835  27.573  1.00 82.32           H  
ATOM   4460 3HD2 LEU A 290     -15.782 -17.760  27.884  1.00 82.32           H  
ATOM   4461  N   SER A 291     -14.928 -18.425  22.365  1.00 79.25           N  
ATOM   4462  HN  SER A 291     -14.279 -17.640  22.320  1.00  0.00           H  
ATOM   4463  CA  SER A 291     -15.651 -18.813  21.142  1.00 79.25           C  
ATOM   4464  C   SER A 291     -15.360 -20.240  20.659  1.00 79.25           C  
ATOM   4465  CB  SER A 291     -15.387 -17.792  20.033  1.00 79.25           C  
ATOM   4466  O   SER A 291     -16.146 -20.822  19.910  1.00 79.25           O  
ATOM   4467  OG  SER A 291     -14.172 -18.038  19.343  1.00 79.25           O  
ATOM   4468  HG  SER A 291     -14.008 -17.404  18.655  1.00  0.00           H  
ATOM   4469  HA  SER A 291     -16.715 -18.765  21.372  1.00 79.25           H  
ATOM   4470  HB1 SER A 291     -16.209 -17.833  19.318  1.00 79.25           H  
ATOM   4471  HB2 SER A 291     -15.341 -16.798  20.478  1.00 79.25           H  
ATOM   4472  N   GLN A 292     -14.230 -20.813  21.086  1.00 81.12           N  
ATOM   4473  HN  GLN A 292     -13.604 -20.238  21.650  1.00  0.00           H  
ATOM   4474  CA  GLN A 292     -13.807 -22.191  20.818  1.00 81.12           C  
ATOM   4475  C   GLN A 292     -14.121 -23.150  21.977  1.00 81.12           C  
ATOM   4476  CB  GLN A 292     -12.308 -22.206  20.483  1.00 81.12           C  
ATOM   4477  O   GLN A 292     -13.614 -24.273  22.004  1.00 81.12           O  
ATOM   4478  CG  GLN A 292     -11.971 -21.438  19.203  1.00 81.12           C  
ATOM   4479  CD  GLN A 292     -12.526 -22.048  17.922  1.00 81.12           C  
ATOM   4480  NE2 GLN A 292     -12.630 -21.268  16.870  1.00 81.12           N  
ATOM   4481 1HE2 GLN A 292     -12.371 -20.285  16.956  1.00  0.00           H  
ATOM   4482 2HE2 GLN A 292     -13.002 -21.676  16.012  1.00  0.00           H  
ATOM   4483  OE1 GLN A 292     -12.836 -23.226  17.819  1.00 81.12           O  
ATOM   4484  HA  GLN A 292     -14.349 -22.541  19.939  1.00 81.12           H  
ATOM   4485  HB1 GLN A 292     -11.763 -21.755  21.312  1.00 81.12           H  
ATOM   4486  HB2 GLN A 292     -11.991 -23.241  20.360  1.00 81.12           H  
ATOM   4487  HG1 GLN A 292     -12.372 -20.429  19.299  1.00 81.12           H  
ATOM   4488  HG2 GLN A 292     -10.886 -21.391  19.113  1.00 81.12           H  
ATOM   4489  N   LYS A 293     -14.927 -22.718  22.955  1.00 82.09           N  
ATOM   4490  HN  LYS A 293     -15.322 -21.783  22.849  1.00  0.00           H  
ATOM   4491  CA  LYS A 293     -15.298 -23.463  24.169  1.00 82.09           C  
ATOM   4492  C   LYS A 293     -14.104 -23.836  25.063  1.00 82.09           C  
ATOM   4493  CB  LYS A 293     -16.211 -24.657  23.811  1.00 82.09           C  
ATOM   4494  O   LYS A 293     -14.189 -24.751  25.883  1.00 82.09           O  
ATOM   4495  CG  LYS A 293     -17.448 -24.229  23.003  1.00 82.09           C  
ATOM   4496  CD  LYS A 293     -18.429 -25.388  22.772  1.00 82.09           C  
ATOM   4497  CE  LYS A 293     -19.711 -24.811  22.156  1.00 82.09           C  
ATOM   4498  NZ  LYS A 293     -20.894 -25.685  22.341  1.00 82.09           N1+
ATOM   4499  HZ1 LYS A 293     -21.746 -25.302  21.932  1.00  0.00           H  
ATOM   4500  HZ2 LYS A 293     -21.032 -25.904  23.328  1.00  0.00           H  
ATOM   4501  HZ3 LYS A 293     -20.711 -26.623  21.985  1.00  0.00           H  
ATOM   4502  HA  LYS A 293     -15.913 -22.784  24.760  1.00 82.09           H  
ATOM   4503  HB1 LYS A 293     -15.637 -25.371  23.220  1.00 82.09           H  
ATOM   4504  HB2 LYS A 293     -16.543 -25.132  24.734  1.00 82.09           H  
ATOM   4505  HG1 LYS A 293     -17.964 -23.438  23.547  1.00 82.09           H  
ATOM   4506  HG2 LYS A 293     -17.119 -23.851  22.035  1.00 82.09           H  
ATOM   4507  HD1 LYS A 293     -17.987 -26.116  22.091  1.00 82.09           H  
ATOM   4508  HD2 LYS A 293     -18.660 -25.871  23.721  1.00 82.09           H  
ATOM   4509  HE1 LYS A 293     -19.916 -23.848  22.623  1.00 82.09           H  
ATOM   4510  HE2 LYS A 293     -19.548 -24.670  21.087  1.00 82.09           H  
ATOM   4511  N   ARG A 294     -12.975 -23.124  24.951  1.00 83.68           N  
ATOM   4512  HN  ARG A 294     -12.959 -22.381  24.253  1.00  0.00           H  
ATOM   4513  CA  ARG A 294     -11.751 -23.324  25.753  1.00 83.68           C  
ATOM   4514  C   ARG A 294     -11.733 -22.429  26.992  1.00 83.68           C  
ATOM   4515  CB  ARG A 294     -10.492 -23.149  24.896  1.00 83.68           C  
ATOM   4516  O   ARG A 294     -10.796 -21.667  27.235  1.00 83.68           O  
ATOM   4517  CG  ARG A 294     -10.406 -24.159  23.751  1.00 83.68           C  
ATOM   4518  CD  ARG A 294      -9.014 -24.039  23.141  1.00 83.68           C  
ATOM   4519  NE  ARG A 294      -8.853 -24.900  21.962  1.00 83.68           N  
ATOM   4520  HE  ARG A 294      -9.678 -25.375  21.597  1.00  0.00           H  
ATOM   4521  NH1 ARG A 294      -6.594 -24.571  21.801  1.00 83.68           N  
ATOM   4522 1HH1 ARG A 294      -6.632 -24.005  22.649  1.00  0.00           H  
ATOM   4523 2HH1 ARG A 294      -5.703 -24.720  21.327  1.00  0.00           H  
ATOM   4524  NH2 ARG A 294      -7.654 -25.817  20.264  1.00 83.68           N  
ATOM   4525 1HH2 ARG A 294      -6.763 -25.966  19.790  1.00  0.00           H  
ATOM   4526 2HH2 ARG A 294      -8.520 -26.225  19.911  1.00  0.00           H  
ATOM   4527  CZ  ARG A 294      -7.702 -25.093  21.349  1.00 83.68           C  
ATOM   4528  HA  ARG A 294     -11.761 -24.356  26.102  1.00 83.68           H  
ATOM   4529  HB1 ARG A 294     -10.496 -22.144  24.474  1.00 83.68           H  
ATOM   4530  HB2 ARG A 294      -9.617 -23.272  25.534  1.00 83.68           H  
ATOM   4531  HG1 ARG A 294     -10.560 -25.168  24.132  1.00 83.68           H  
ATOM   4532  HG2 ARG A 294     -11.163 -23.935  22.999  1.00 83.68           H  
ATOM   4533  HD1 ARG A 294      -8.848 -23.003  22.845  1.00 83.68           H  
ATOM   4534  HD2 ARG A 294      -8.276 -24.327  23.890  1.00 83.68           H  
ATOM   4535  N   ASN A 295     -12.771 -22.554  27.813  1.00 83.29           N  
ATOM   4536  HN  ASN A 295     -13.431 -23.314  27.645  1.00  0.00           H  
ATOM   4537  CA  ASN A 295     -13.018 -21.658  28.947  1.00 83.29           C  
ATOM   4538  C   ASN A 295     -11.889 -21.679  29.990  1.00 83.29           C  
ATOM   4539  CB  ASN A 295     -14.373 -22.039  29.578  1.00 83.29           C  
ATOM   4540  O   ASN A 295     -11.536 -20.646  30.550  1.00 83.29           O  
ATOM   4541  CG  ASN A 295     -15.535 -21.869  28.611  1.00 83.29           C  
ATOM   4542  ND2 ASN A 295     -16.671 -22.466  28.879  1.00 83.29           N  
ATOM   4543 1HD2 ASN A 295     -17.450 -22.352  28.231  1.00  0.00           H  
ATOM   4544 2HD2 ASN A 295     -16.768 -23.003  29.741  1.00  0.00           H  
ATOM   4545  OD1 ASN A 295     -15.420 -21.229  27.585  1.00 83.29           O  
ATOM   4546  HA  ASN A 295     -13.101 -20.642  28.561  1.00 83.29           H  
ATOM   4547  HB1 ASN A 295     -14.331 -23.082  29.893  1.00 83.29           H  
ATOM   4548  HB2 ASN A 295     -14.545 -21.403  30.446  1.00 83.29           H  
ATOM   4549  N   THR A 296     -11.278 -22.840  30.237  1.00 85.41           N  
ATOM   4550  HN  THR A 296     -11.580 -23.669  29.724  1.00  0.00           H  
ATOM   4551  CA  THR A 296     -10.188 -22.977  31.217  1.00 85.41           C  
ATOM   4552  C   THR A 296      -8.923 -22.229  30.798  1.00 85.41           C  
ATOM   4553  CB  THR A 296      -9.837 -24.453  31.448  1.00 85.41           C  
ATOM   4554  O   THR A 296      -8.251 -21.650  31.648  1.00 85.41           O  
ATOM   4555  CG2 THR A 296     -10.984 -25.229  32.092  1.00 85.41           C  
ATOM   4556  OG1 THR A 296      -9.548 -25.079  30.221  1.00 85.41           O  
ATOM   4557  HG1 THR A 296      -8.835 -24.596  29.820  1.00  0.00           H  
ATOM   4558  HA  THR A 296     -10.530 -22.559  32.164  1.00 85.41           H  
ATOM   4559  HB  THR A 296      -8.960 -24.513  32.093  1.00 85.41           H  
ATOM   4560 1HG2 THR A 296     -10.686 -26.268  32.234  1.00 85.41           H  
ATOM   4561 2HG2 THR A 296     -11.860 -25.189  31.444  1.00 85.41           H  
ATOM   4562 3HG2 THR A 296     -11.226 -24.785  33.058  1.00 85.41           H  
ATOM   4563  N   GLU A 297      -8.598 -22.213  29.504  1.00 86.44           N  
ATOM   4564  HN  GLU A 297      -9.161 -22.767  28.859  1.00  0.00           H  
ATOM   4565  CA  GLU A 297      -7.476 -21.443  28.957  1.00 86.44           C  
ATOM   4566  C   GLU A 297      -7.775 -19.943  29.006  1.00 86.44           C  
ATOM   4567  CB  GLU A 297      -7.159 -21.889  27.519  1.00 86.44           C  
ATOM   4568  O   GLU A 297      -6.927 -19.171  29.455  1.00 86.44           O  
ATOM   4569  CG  GLU A 297      -6.588 -23.315  27.460  1.00 86.44           C  
ATOM   4570  CD  GLU A 297      -6.271 -23.812  26.035  1.00 86.44           C  
ATOM   4571  OE1 GLU A 297      -5.966 -25.016  25.913  1.00 86.44           O  
ATOM   4572  OE2 GLU A 297      -6.346 -23.032  25.058  1.00 86.44           O  
ATOM   4573  HA  GLU A 297      -6.598 -21.635  29.574  1.00 86.44           H  
ATOM   4574  HB1 GLU A 297      -8.077 -21.855  26.932  1.00 86.44           H  
ATOM   4575  HB2 GLU A 297      -6.428 -21.202  27.092  1.00 86.44           H  
ATOM   4576  HG1 GLU A 297      -5.667 -23.338  28.043  1.00 86.44           H  
ATOM   4577  HG2 GLU A 297      -7.317 -23.993  27.904  1.00 86.44           H  
ATOM   4578  N   ALA A 298      -8.999 -19.540  28.640  1.00 85.17           N  
ATOM   4579  HN  ALA A 298      -9.655 -20.235  28.284  1.00  0.00           H  
ATOM   4580  CA  ALA A 298      -9.436 -18.148  28.729  1.00 85.17           C  
ATOM   4581  C   ALA A 298      -9.333 -17.618  30.169  1.00 85.17           C  
ATOM   4582  CB  ALA A 298     -10.867 -18.037  28.187  1.00 85.17           C  
ATOM   4583  O   ALA A 298      -8.749 -16.559  30.394  1.00 85.17           O  
ATOM   4584  HA  ALA A 298      -8.784 -17.545  28.097  1.00 85.17           H  
ATOM   4585  HB1 ALA A 298     -11.201 -17.001  28.250  1.00 85.17           H  
ATOM   4586  HB2 ALA A 298     -11.530 -18.668  28.779  1.00 85.17           H  
ATOM   4587  HB3 ALA A 298     -10.888 -18.362  27.147  1.00 85.17           H  
ATOM   4588  N   ILE A 299      -9.809 -18.387  31.157  1.00 85.49           N  
ATOM   4589  HN  ILE A 299     -10.236 -19.281  30.912  1.00  0.00           H  
ATOM   4590  CA  ILE A 299      -9.748 -18.009  32.576  1.00 85.49           C  
ATOM   4591  C   ILE A 299      -8.300 -17.852  33.053  1.00 85.49           C  
ATOM   4592  CB  ILE A 299     -10.541 -19.014  33.449  1.00 85.49           C  
ATOM   4593  O   ILE A 299      -7.986 -16.865  33.714  1.00 85.49           O  
ATOM   4594  CG1 ILE A 299     -12.062 -18.893  33.190  1.00 85.49           C  
ATOM   4595  CG2 ILE A 299     -10.260 -18.816  34.954  1.00 85.49           C  
ATOM   4596  CD1 ILE A 299     -12.873 -20.102  33.676  1.00 85.49           C  
ATOM   4597  HA  ILE A 299     -10.232 -17.037  32.676  1.00 85.49           H  
ATOM   4598  HB  ILE A 299     -10.229 -20.022  33.175  1.00 85.49           H  
ATOM   4599 1HG1 ILE A 299     -12.428 -18.005  33.705  1.00 85.49           H  
ATOM   4600 2HG1 ILE A 299     -12.220 -18.783  32.117  1.00 85.49           H  
ATOM   4601 1HG2 ILE A 299     -10.836 -19.540  35.530  1.00 85.49           H  
ATOM   4602 2HG2 ILE A 299     -10.549 -17.807  35.248  1.00 85.49           H  
ATOM   4603 3HG2 ILE A 299      -9.197 -18.961  35.148  1.00 85.49           H  
ATOM   4604 1HD1 ILE A 299     -13.929 -19.943  33.459  1.00 85.49           H  
ATOM   4605 2HD1 ILE A 299     -12.737 -20.223  34.751  1.00 85.49           H  
ATOM   4606 3HD1 ILE A 299     -12.529 -21.001  33.164  1.00 85.49           H  
ATOM   4607  N   LYS A 300      -7.401 -18.778  32.691  1.00 87.90           N  
ATOM   4608  HN  LYS A 300      -7.718 -19.575  32.139  1.00  0.00           H  
ATOM   4609  CA  LYS A 300      -5.974 -18.696  33.056  1.00 87.90           C  
ATOM   4610  C   LYS A 300      -5.305 -17.440  32.502  1.00 87.90           C  
ATOM   4611  CB  LYS A 300      -5.226 -19.926  32.532  1.00 87.90           C  
ATOM   4612  O   LYS A 300      -4.493 -16.824  33.185  1.00 87.90           O  
ATOM   4613  CG  LYS A 300      -5.509 -21.192  33.346  1.00 87.90           C  
ATOM   4614  CD  LYS A 300      -4.881 -22.394  32.632  1.00 87.90           C  
ATOM   4615  CE  LYS A 300      -5.250 -23.695  33.344  1.00 87.90           C  
ATOM   4616  NZ  LYS A 300      -4.649 -24.864  32.653  1.00 87.90           N1+
ATOM   4617  HZ1 LYS A 300      -4.895 -25.732  33.128  1.00  0.00           H  
ATOM   4618  HZ2 LYS A 300      -3.639 -24.763  32.550  1.00  0.00           H  
ATOM   4619  HZ3 LYS A 300      -4.902 -24.890  31.665  1.00  0.00           H  
ATOM   4620  HA  LYS A 300      -5.895 -18.680  34.143  1.00 87.90           H  
ATOM   4621  HB1 LYS A 300      -5.529 -20.102  31.500  1.00 87.90           H  
ATOM   4622  HB2 LYS A 300      -4.156 -19.723  32.568  1.00 87.90           H  
ATOM   4623  HG1 LYS A 300      -5.076 -21.091  34.341  1.00 87.90           H  
ATOM   4624  HG2 LYS A 300      -6.586 -21.339  33.431  1.00 87.90           H  
ATOM   4625  HD1 LYS A 300      -5.246 -22.432  31.606  1.00 87.90           H  
ATOM   4626  HD2 LYS A 300      -3.797 -22.282  32.629  1.00 87.90           H  
ATOM   4627  HE1 LYS A 300      -4.882 -23.658  34.369  1.00 87.90           H  
ATOM   4628  HE2 LYS A 300      -6.335 -23.803  33.351  1.00 87.90           H  
ATOM   4629  N   ILE A 301      -5.633 -17.062  31.267  1.00 87.80           N  
ATOM   4630  HN  ILE A 301      -6.288 -17.635  30.735  1.00  0.00           H  
ATOM   4631  CA  ILE A 301      -5.085 -15.852  30.646  1.00 87.80           C  
ATOM   4632  C   ILE A 301      -5.639 -14.607  31.338  1.00 87.80           C  
ATOM   4633  CB  ILE A 301      -5.348 -15.857  29.128  1.00 87.80           C  
ATOM   4634  O   ILE A 301      -4.866 -13.713  31.665  1.00 87.80           O  
ATOM   4635  CG1 ILE A 301      -4.516 -16.989  28.485  1.00 87.80           C  
ATOM   4636  CG2 ILE A 301      -4.994 -14.501  28.487  1.00 87.80           C  
ATOM   4637  CD1 ILE A 301      -4.910 -17.253  27.037  1.00 87.80           C  
ATOM   4638  HA  ILE A 301      -4.005 -15.862  30.796  1.00 87.80           H  
ATOM   4639  HB  ILE A 301      -6.405 -16.059  28.957  1.00 87.80           H  
ATOM   4640 1HG1 ILE A 301      -3.463 -16.709  28.515  1.00 87.80           H  
ATOM   4641 2HG1 ILE A 301      -4.666 -17.903  29.060  1.00 87.80           H  
ATOM   4642 1HG2 ILE A 301      -5.192 -14.542  27.416  1.00 87.80           H  
ATOM   4643 2HG2 ILE A 301      -3.939 -14.285  28.652  1.00 87.80           H  
ATOM   4644 3HG2 ILE A 301      -5.600 -13.716  28.939  1.00 87.80           H  
ATOM   4645 1HD1 ILE A 301      -4.295 -18.057  26.633  1.00 87.80           H  
ATOM   4646 2HD1 ILE A 301      -4.757 -16.349  26.448  1.00 87.80           H  
ATOM   4647 3HD1 ILE A 301      -5.960 -17.542  26.993  1.00 87.80           H  
ATOM   4648  N   MET A 302      -6.942 -14.559  31.616  1.00 86.19           N  
ATOM   4649  HN  MET A 302      -7.535 -15.336  31.325  1.00  0.00           H  
ATOM   4650  CA  MET A 302      -7.555 -13.431  32.325  1.00 86.19           C  
ATOM   4651  C   MET A 302      -6.987 -13.258  33.740  1.00 86.19           C  
ATOM   4652  CB  MET A 302      -9.078 -13.610  32.362  1.00 86.19           C  
ATOM   4653  O   MET A 302      -6.700 -12.132  34.143  1.00 86.19           O  
ATOM   4654  CG  MET A 302      -9.715 -13.483  30.971  1.00 86.19           C  
ATOM   4655  SD  MET A 302      -9.533 -11.872  30.156  1.00 86.19           S  
ATOM   4656  CE  MET A 302     -10.725 -10.903  31.107  1.00 86.19           C  
ATOM   4657  HA  MET A 302      -7.337 -12.523  31.763  1.00 86.19           H  
ATOM   4658  HB1 MET A 302      -9.305 -14.598  32.762  1.00 86.19           H  
ATOM   4659  HB2 MET A 302      -9.504 -12.847  33.013  1.00 86.19           H  
ATOM   4660  HG1 MET A 302      -9.261 -14.236  30.327  1.00 86.19           H  
ATOM   4661  HG2 MET A 302     -10.781 -13.686  31.073  1.00 86.19           H  
ATOM   4662  HE1 MET A 302     -10.741  -9.879  30.735  1.00 86.19           H  
ATOM   4663  HE2 MET A 302     -10.437 -10.902  32.158  1.00 86.19           H  
ATOM   4664  HE3 MET A 302     -11.717 -11.342  31.003  1.00 86.19           H  
ATOM   4665  N   ASP A 303      -6.746 -14.355  34.462  1.00 86.56           N  
ATOM   4666  HN  ASP A 303      -7.048 -15.254  34.086  1.00  0.00           H  
ATOM   4667  CA  ASP A 303      -6.071 -14.343  35.766  1.00 86.56           C  
ATOM   4668  C   ASP A 303      -4.627 -13.821  35.649  1.00 86.56           C  
ATOM   4669  CB  ASP A 303      -6.133 -15.761  36.357  1.00 86.56           C  
ATOM   4670  O   ASP A 303      -4.212 -12.936  36.395  1.00 86.56           O  
ATOM   4671  CG  ASP A 303      -5.547 -15.871  37.768  1.00 86.56           C  
ATOM   4672  OD1 ASP A 303      -5.535 -14.862  38.505  1.00 86.56           O  
ATOM   4673  OD2 ASP A 303      -5.085 -16.978  38.114  1.00 86.56           O  
ATOM   4674  HA  ASP A 303      -6.622 -13.674  36.428  1.00 86.56           H  
ATOM   4675  HB1 ASP A 303      -7.177 -16.072  36.394  1.00 86.56           H  
ATOM   4676  HB2 ASP A 303      -5.577 -16.431  35.701  1.00 86.56           H  
ATOM   4677  N   HIS A 304      -3.877 -14.259  34.633  1.00 87.05           N  
ATOM   4678  HN  HIS A 304      -4.252 -14.982  34.019  1.00  0.00           H  
ATOM   4679  CA  HIS A 304      -2.534 -13.734  34.372  1.00 87.05           C  
ATOM   4680  C   HIS A 304      -2.527 -12.220  34.080  1.00 87.05           C  
ATOM   4681  CB  HIS A 304      -1.902 -14.517  33.215  1.00 87.05           C  
ATOM   4682  O   HIS A 304      -1.651 -11.498  34.565  1.00 87.05           O  
ATOM   4683  CG  HIS A 304      -0.479 -14.102  32.954  1.00 87.05           C  
ATOM   4684  CD2 HIS A 304      -0.017 -13.347  31.909  1.00 87.05           C  
ATOM   4685  ND1 HIS A 304       0.589 -14.350  33.781  1.00 87.05           N  
ATOM   4686  HD1 HIS A 304       0.563 -14.881  34.651  1.00  0.00           H  
ATOM   4687  CE1 HIS A 304       1.673 -13.770  33.242  1.00 87.05           C  
ATOM   4688  NE2 HIS A 304       1.357 -13.139  32.096  1.00 87.05           N1+
ATOM   4689  HE2 HIS A 304       1.988 -12.617  31.488  1.00  0.00           H  
ATOM   4690  HA  HIS A 304      -1.929 -13.906  35.262  1.00 87.05           H  
ATOM   4691  HB1 HIS A 304      -1.918 -15.579  33.461  1.00 87.05           H  
ATOM   4692  HB2 HIS A 304      -2.489 -14.343  32.313  1.00 87.05           H  
ATOM   4693  HD2 HIS A 304      -0.613 -12.973  31.077  1.00 87.05           H  
ATOM   4694  HE1 HIS A 304       2.673 -13.805  33.674  1.00 87.05           H  
ATOM   4695  N   ILE A 305      -3.506 -11.720  33.316  1.00 87.14           N  
ATOM   4696  HN  ILE A 305      -4.179 -12.365  32.902  1.00  0.00           H  
ATOM   4697  CA  ILE A 305      -3.655 -10.281  33.047  1.00 87.14           C  
ATOM   4698  C   ILE A 305      -3.982  -9.535  34.351  1.00 87.14           C  
ATOM   4699  CB  ILE A 305      -4.704 -10.021  31.937  1.00 87.14           C  
ATOM   4700  O   ILE A 305      -3.374  -8.497  34.618  1.00 87.14           O  
ATOM   4701  CG1 ILE A 305      -4.288 -10.669  30.594  1.00 87.14           C  
ATOM   4702  CG2 ILE A 305      -4.877  -8.509  31.691  1.00 87.14           C  
ATOM   4703  CD1 ILE A 305      -5.412 -10.717  29.548  1.00 87.14           C  
ATOM   4704  HA  ILE A 305      -2.695  -9.911  32.687  1.00 87.14           H  
ATOM   4705  HB  ILE A 305      -5.661 -10.440  32.250  1.00 87.14           H  
ATOM   4706 1HG1 ILE A 305      -3.459 -10.096  30.180  1.00 87.14           H  
ATOM   4707 2HG1 ILE A 305      -3.961 -11.690  30.793  1.00 87.14           H  
ATOM   4708 1HG2 ILE A 305      -5.618  -8.350  30.908  1.00 87.14           H  
ATOM   4709 2HG2 ILE A 305      -3.924  -8.079  31.381  1.00 87.14           H  
ATOM   4710 3HG2 ILE A 305      -5.211  -8.027  32.610  1.00 87.14           H  
ATOM   4711 1HD1 ILE A 305      -5.041 -11.185  28.636  1.00 87.14           H  
ATOM   4712 2HD1 ILE A 305      -5.746  -9.703  29.326  1.00 87.14           H  
ATOM   4713 3HD1 ILE A 305      -6.248 -11.297  29.939  1.00 87.14           H  
ATOM   4714  N   ALA A 306      -4.869 -10.077  35.194  1.00 86.21           N  
ATOM   4715  HN  ALA A 306      -5.324 -10.947  34.917  1.00  0.00           H  
ATOM   4716  CA  ALA A 306      -5.226  -9.495  36.491  1.00 86.21           C  
ATOM   4717  C   ALA A 306      -4.020  -9.386  37.425  1.00 86.21           C  
ATOM   4718  CB  ALA A 306      -6.370 -10.313  37.109  1.00 86.21           C  
ATOM   4719  O   ALA A 306      -3.729  -8.297  37.924  1.00 86.21           O  
ATOM   4720  HA  ALA A 306      -5.599  -8.487  36.311  1.00 86.21           H  
ATOM   4721  HB1 ALA A 306      -6.642  -9.887  38.075  1.00 86.21           H  
ATOM   4722  HB2 ALA A 306      -6.047 -11.345  37.246  1.00 86.21           H  
ATOM   4723  HB3 ALA A 306      -7.234 -10.289  36.445  1.00 86.21           H  
ATOM   4724  N   GLN A 307      -3.251 -10.466  37.566  1.00 87.22           N  
ATOM   4725  HN  GLN A 307      -3.527 -11.320  37.082  1.00  0.00           H  
ATOM   4726  CA  GLN A 307      -2.033 -10.494  38.377  1.00 87.22           C  
ATOM   4727  C   GLN A 307      -1.017  -9.448  37.910  1.00 87.22           C  
ATOM   4728  CB  GLN A 307      -1.410 -11.894  38.304  1.00 87.22           C  
ATOM   4729  O   GLN A 307      -0.486  -8.687  38.717  1.00 87.22           O  
ATOM   4730  CG  GLN A 307      -2.249 -12.938  39.053  1.00 87.22           C  
ATOM   4731  CD  GLN A 307      -1.752 -14.358  38.817  1.00 87.22           C  
ATOM   4732  NE2 GLN A 307      -2.618 -15.337  38.950  1.00 87.22           N  
ATOM   4733 1HE2 GLN A 307      -3.584 -15.129  39.202  1.00  0.00           H  
ATOM   4734 2HE2 GLN A 307      -2.285 -16.288  38.792  1.00  0.00           H  
ATOM   4735  OE1 GLN A 307      -0.592 -14.608  38.514  1.00 87.22           O  
ATOM   4736  HA  GLN A 307      -2.299 -10.284  39.413  1.00 87.22           H  
ATOM   4737  HB1 GLN A 307      -1.333 -12.190  37.258  1.00 87.22           H  
ATOM   4738  HB2 GLN A 307      -0.415 -11.859  38.747  1.00 87.22           H  
ATOM   4739  HG1 GLN A 307      -2.203 -12.724  40.121  1.00 87.22           H  
ATOM   4740  HG2 GLN A 307      -3.282 -12.867  38.712  1.00 87.22           H  
ATOM   4741  N   LYS A 308      -0.782  -9.352  36.596  1.00 86.54           N  
ATOM   4742  HN  LYS A 308      -1.294  -9.965  35.962  1.00  0.00           H  
ATOM   4743  CA  LYS A 308       0.182  -8.401  36.030  1.00 86.54           C  
ATOM   4744  C   LYS A 308      -0.283  -6.943  36.117  1.00 86.54           C  
ATOM   4745  CB  LYS A 308       0.474  -8.834  34.596  1.00 86.54           C  
ATOM   4746  O   LYS A 308       0.545  -6.036  36.157  1.00 86.54           O  
ATOM   4747  CG  LYS A 308       1.771  -8.213  34.069  1.00 86.54           C  
ATOM   4748  CD  LYS A 308       1.966  -8.695  32.637  1.00 86.54           C  
ATOM   4749  CE  LYS A 308       3.271  -8.269  31.995  1.00 86.54           C  
ATOM   4750  NZ  LYS A 308       3.381  -8.793  30.619  1.00 86.54           N1+
ATOM   4751  HZ1 LYS A 308       4.259  -8.506  30.187  1.00  0.00           H  
ATOM   4752  HZ2 LYS A 308       2.578  -8.527  30.050  1.00  0.00           H  
ATOM   4753  HZ3 LYS A 308       3.262  -9.806  30.592  1.00  0.00           H  
ATOM   4754  HA  LYS A 308       1.108  -8.489  36.598  1.00 86.54           H  
ATOM   4755  HB1 LYS A 308       0.565  -9.920  34.567  1.00 86.54           H  
ATOM   4756  HB2 LYS A 308      -0.352  -8.521  33.958  1.00 86.54           H  
ATOM   4757  HG1 LYS A 308       1.696  -7.126  34.088  1.00 86.54           H  
ATOM   4758  HG2 LYS A 308       2.612  -8.531  34.685  1.00 86.54           H  
ATOM   4759  HD1 LYS A 308       1.928  -9.784  32.638  1.00 86.54           H  
ATOM   4760  HD2 LYS A 308       1.147  -8.303  32.033  1.00 86.54           H  
ATOM   4761  HE1 LYS A 308       3.315  -7.180  31.966  1.00 86.54           H  
ATOM   4762  HE2 LYS A 308       4.101  -8.651  32.589  1.00 86.54           H  
ATOM   4763  N   ASN A 309      -1.593  -6.712  36.169  1.00 88.07           N  
ATOM   4764  HN  ASN A 309      -2.223  -7.504  36.041  1.00  0.00           H  
ATOM   4765  CA  ASN A 309      -2.186  -5.396  36.398  1.00 88.07           C  
ATOM   4766  C   ASN A 309      -2.367  -5.058  37.890  1.00 88.07           C  
ATOM   4767  CB  ASN A 309      -3.504  -5.313  35.608  1.00 88.07           C  
ATOM   4768  O   ASN A 309      -2.827  -3.960  38.204  1.00 88.07           O  
ATOM   4769  CG  ASN A 309      -3.302  -5.202  34.107  1.00 88.07           C  
ATOM   4770  ND2 ASN A 309      -4.377  -5.259  33.360  1.00 88.07           N  
ATOM   4771 1HD2 ASN A 309      -5.283  -5.456  33.785  1.00  0.00           H  
ATOM   4772 2HD2 ASN A 309      -4.241  -5.184  32.352  1.00  0.00           H  
ATOM   4773  OD1 ASN A 309      -2.210  -4.965  33.595  1.00 88.07           O  
ATOM   4774  HA  ASN A 309      -1.507  -4.655  35.977  1.00 88.07           H  
ATOM   4775  HB1 ASN A 309      -4.086  -6.211  35.813  1.00 88.07           H  
ATOM   4776  HB2 ASN A 309      -4.056  -4.437  35.948  1.00 88.07           H  
ATOM   4777  N   GLY A 310      -2.016  -5.968  38.808  1.00 82.93           N  
ATOM   4778  HN  GLY A 310      -1.599  -6.841  38.485  1.00  0.00           H  
ATOM   4779  CA  GLY A 310      -2.197  -5.780  40.249  1.00 82.93           C  
ATOM   4780  C   GLY A 310      -3.665  -5.767  40.692  1.00 82.93           C  
ATOM   4781  O   GLY A 310      -4.006  -5.111  41.675  1.00 82.93           O  
ATOM   4782  HA1 GLY A 310      -1.689  -6.593  40.768  1.00 82.93           H  
ATOM   4783  HA2 GLY A 310      -1.745  -4.829  40.531  1.00 82.93           H  
ATOM   4784  N   LYS A 311      -4.552  -6.443  39.953  1.00 82.71           N  
ATOM   4785  HN  LYS A 311      -4.205  -6.904  39.112  1.00  0.00           H  
ATOM   4786  CA  LYS A 311      -5.986  -6.577  40.252  1.00 82.71           C  
ATOM   4787  C   LYS A 311      -6.292  -7.983  40.771  1.00 82.71           C  
ATOM   4788  CB  LYS A 311      -6.814  -6.238  38.998  1.00 82.71           C  
ATOM   4789  O   LYS A 311      -5.613  -8.941  40.410  1.00 82.71           O  
ATOM   4790  CG  LYS A 311      -6.705  -4.769  38.553  1.00 82.71           C  
ATOM   4791  CD  LYS A 311      -7.369  -3.806  39.545  1.00 82.71           C  
ATOM   4792  CE  LYS A 311      -7.306  -2.377  39.002  1.00 82.71           C  
ATOM   4793  NZ  LYS A 311      -8.069  -1.446  39.868  1.00 82.71           N1+
ATOM   4794  HZ1 LYS A 311      -8.027  -0.493  39.506  1.00  0.00           H  
ATOM   4795  HZ2 LYS A 311      -7.758  -1.494  40.838  1.00  0.00           H  
ATOM   4796  HZ3 LYS A 311      -9.032  -1.757  39.999  1.00  0.00           H  
ATOM   4797  HA  LYS A 311      -6.241  -5.861  41.034  1.00 82.71           H  
ATOM   4798  HB1 LYS A 311      -6.470  -6.870  38.179  1.00 82.71           H  
ATOM   4799  HB2 LYS A 311      -7.861  -6.455  39.210  1.00 82.71           H  
ATOM   4800  HG1 LYS A 311      -5.651  -4.508  38.464  1.00 82.71           H  
ATOM   4801  HG2 LYS A 311      -7.190  -4.661  37.583  1.00 82.71           H  
ATOM   4802  HD1 LYS A 311      -8.411  -4.094  39.686  1.00 82.71           H  
ATOM   4803  HD2 LYS A 311      -6.846  -3.853  40.500  1.00 82.71           H  
ATOM   4804  HE1 LYS A 311      -6.265  -2.056  38.964  1.00 82.71           H  
ATOM   4805  HE2 LYS A 311      -7.730  -2.358  37.998  1.00 82.71           H  
ATOM   4806  N   LEU A 312      -7.317  -8.109  41.619  1.00 76.25           N  
ATOM   4807  HN  LEU A 312      -7.772  -7.271  41.982  1.00  0.00           H  
ATOM   4808  CA  LEU A 312      -7.800  -9.426  42.037  1.00 76.25           C  
ATOM   4809  C   LEU A 312      -8.458 -10.145  40.846  1.00 76.25           C  
ATOM   4810  CB  LEU A 312      -8.787  -9.337  43.221  1.00 76.25           C  
ATOM   4811  O   LEU A 312      -9.156  -9.487  40.069  1.00 76.25           O  
ATOM   4812  CG  LEU A 312      -8.165  -9.768  44.561  1.00 76.25           C  
ATOM   4813  CD1 LEU A 312      -7.303  -8.657  45.161  1.00 76.25           C  
ATOM   4814  CD2 LEU A 312      -9.260 -10.135  45.562  1.00 76.25           C  
ATOM   4815  HA  LEU A 312      -6.941 -10.016  42.356  1.00 76.25           H  
ATOM   4816  HB1 LEU A 312      -9.126  -8.305  43.312  1.00 76.25           H  
ATOM   4817  HB2 LEU A 312      -9.639  -9.983  43.011  1.00 76.25           H  
ATOM   4818  HG  LEU A 312      -7.539 -10.644  44.391  1.00 76.25           H  
ATOM   4819 1HD1 LEU A 312      -6.880  -8.996  46.107  1.00 76.25           H  
ATOM   4820 2HD1 LEU A 312      -7.917  -7.773  45.334  1.00 76.25           H  
ATOM   4821 3HD1 LEU A 312      -6.497  -8.409  44.471  1.00 76.25           H  
ATOM   4822 1HD2 LEU A 312      -8.804 -10.438  46.505  1.00 76.25           H  
ATOM   4823 2HD2 LEU A 312      -9.854 -10.958  45.165  1.00 76.25           H  
ATOM   4824 3HD2 LEU A 312      -9.903  -9.271  45.731  1.00 76.25           H  
ATOM   4825  N   PRO A 313      -8.290 -11.473  40.719  1.00 69.23           N  
ATOM   4826  CA  PRO A 313      -9.008 -12.242  39.718  1.00 69.23           C  
ATOM   4827  C   PRO A 313     -10.525 -12.138  39.967  1.00 69.23           C  
ATOM   4828  CB  PRO A 313      -8.502 -13.683  39.808  1.00 69.23           C  
ATOM   4829  O   PRO A 313     -10.970 -12.378  41.093  1.00 69.23           O  
ATOM   4830  CG  PRO A 313      -7.618 -13.752  41.054  1.00 69.23           C  
ATOM   4831  CD  PRO A 313      -7.467 -12.321  41.562  1.00 69.23           C  
ATOM   4832  HA  PRO A 313      -8.780 -11.844  38.729  1.00 69.23           H  
ATOM   4833  HB1 PRO A 313      -9.341 -14.372  39.903  1.00 69.23           H  
ATOM   4834  HB2 PRO A 313      -7.922 -13.935  38.920  1.00 69.23           H  
ATOM   4835  HG1 PRO A 313      -8.089 -14.373  41.815  1.00 69.23           H  
ATOM   4836  HG2 PRO A 313      -6.642 -14.166  40.800  1.00 69.23           H  
ATOM   4837  HD1 PRO A 313      -7.803 -12.256  42.597  1.00 69.23           H  
ATOM   4838  HD2 PRO A 313      -6.424 -12.011  41.497  1.00 69.23           H  
ATOM   4839  N   PRO A 314     -11.328 -11.786  38.948  1.00 63.59           N  
ATOM   4840  CA  PRO A 314     -12.783 -11.721  39.053  1.00 63.59           C  
ATOM   4841  C   PRO A 314     -13.393 -13.012  39.616  1.00 63.59           C  
ATOM   4842  CB  PRO A 314     -13.282 -11.466  37.626  1.00 63.59           C  
ATOM   4843  O   PRO A 314     -13.181 -14.090  39.063  1.00 63.59           O  
ATOM   4844  CG  PRO A 314     -12.105 -10.795  36.922  1.00 63.59           C  
ATOM   4845  CD  PRO A 314     -10.867 -11.243  37.683  1.00 63.59           C  
ATOM   4846  HA  PRO A 314     -13.063 -10.881  39.689  1.00 63.59           H  
ATOM   4847  HB1 PRO A 314     -13.540 -12.404  37.135  1.00 63.59           H  
ATOM   4848  HB2 PRO A 314     -14.151 -10.809  37.634  1.00 63.59           H  
ATOM   4849  HG1 PRO A 314     -12.050 -11.117  35.882  1.00 63.59           H  
ATOM   4850  HG2 PRO A 314     -12.205  -9.710  36.963  1.00 63.59           H  
ATOM   4851  HD1 PRO A 314     -10.335 -12.008  37.118  1.00 63.59           H  
ATOM   4852  HD2 PRO A 314     -10.206 -10.394  37.857  1.00 63.59           H  
ATOM   4853  N   ALA A 315     -14.216 -12.920  40.668  1.00 61.60           N  
ATOM   4854  HN  ALA A 315     -14.291 -12.028  41.158  1.00  0.00           H  
ATOM   4855  CA  ALA A 315     -15.014 -14.059  41.141  1.00 61.60           C  
ATOM   4856  C   ALA A 315     -16.004 -14.550  40.059  1.00 61.60           C  
ATOM   4857  CB  ALA A 315     -15.738 -13.646  42.429  1.00 61.60           C  
ATOM   4858  O   ALA A 315     -16.282 -15.747  39.957  1.00 61.60           O  
ATOM   4859  HA  ALA A 315     -14.334 -14.877  41.379  1.00 61.60           H  
ATOM   4860  HB1 ALA A 315     -16.336 -14.481  42.794  1.00 61.60           H  
ATOM   4861  HB2 ALA A 315     -16.389 -12.796  42.224  1.00 61.60           H  
ATOM   4862  HB3 ALA A 315     -15.004 -13.367  43.185  1.00 61.60           H  
ATOM   4863  N   ASP A 316     -16.446 -13.629  39.195  1.00 61.20           N  
ATOM   4864  HN  ASP A 316     -16.090 -12.680  39.308  1.00  0.00           H  
ATOM   4865  CA  ASP A 316     -17.395 -13.857  38.101  1.00 61.20           C  
ATOM   4866  C   ASP A 316     -16.802 -14.603  36.891  1.00 61.20           C  
ATOM   4867  CB  ASP A 316     -17.979 -12.508  37.649  1.00 61.20           C  
ATOM   4868  O   ASP A 316     -17.547 -15.020  36.004  1.00 61.20           O  
ATOM   4869  CG  ASP A 316     -18.847 -11.825  38.710  1.00 61.20           C  
ATOM   4870  OD1 ASP A 316     -19.445 -12.556  39.531  1.00 61.20           O  
ATOM   4871  OD2 ASP A 316     -18.901 -10.577  38.680  1.00 61.20           O  
ATOM   4872  HA  ASP A 316     -18.215 -14.459  38.493  1.00 61.20           H  
ATOM   4873  HB1 ASP A 316     -17.153 -11.842  37.400  1.00 61.20           H  
ATOM   4874  HB2 ASP A 316     -18.590 -12.678  36.762  1.00 61.20           H  
ATOM   4875  N   LEU A 317     -15.484 -14.852  36.849  1.00 57.12           N  
ATOM   4876  HN  LEU A 317     -14.904 -14.522  37.620  1.00  0.00           H  
ATOM   4877  CA  LEU A 317     -14.832 -15.579  35.744  1.00 57.12           C  
ATOM   4878  C   LEU A 317     -15.398 -16.988  35.528  1.00 57.12           C  
ATOM   4879  CB  LEU A 317     -13.314 -15.655  36.001  1.00 57.12           C  
ATOM   4880  O   LEU A 317     -15.383 -17.491  34.407  1.00 57.12           O  
ATOM   4881  CG  LEU A 317     -12.538 -14.628  35.160  1.00 57.12           C  
ATOM   4882  CD1 LEU A 317     -11.301 -14.127  35.888  1.00 57.12           C  
ATOM   4883  CD2 LEU A 317     -12.043 -15.261  33.866  1.00 57.12           C  
ATOM   4884  HA  LEU A 317     -14.990 -15.010  34.828  1.00 57.12           H  
ATOM   4885  HB1 LEU A 317     -13.125 -15.460  37.057  1.00 57.12           H  
ATOM   4886  HB2 LEU A 317     -12.963 -16.655  35.747  1.00 57.12           H  
ATOM   4887  HG  LEU A 317     -13.188 -13.785  34.926  1.00 57.12           H  
ATOM   4888 1HD1 LEU A 317     -10.779 -13.403  35.262  1.00 57.12           H  
ATOM   4889 2HD1 LEU A 317     -10.639 -14.967  36.101  1.00 57.12           H  
ATOM   4890 3HD1 LEU A 317     -11.597 -13.652  36.823  1.00 57.12           H  
ATOM   4891 1HD2 LEU A 317     -11.496 -14.519  33.284  1.00 57.12           H  
ATOM   4892 2HD2 LEU A 317     -12.894 -15.620  33.288  1.00 57.12           H  
ATOM   4893 3HD2 LEU A 317     -11.384 -16.097  34.099  1.00 57.12           H  
ATOM   4894  N   LYS A 318     -15.923 -17.628  36.581  1.00 55.79           N  
ATOM   4895  HN  LYS A 318     -15.855 -17.192  37.501  1.00  0.00           H  
ATOM   4896  CA  LYS A 318     -16.595 -18.934  36.468  1.00 55.79           C  
ATOM   4897  C   LYS A 318     -17.962 -18.835  35.779  1.00 55.79           C  
ATOM   4898  CB  LYS A 318     -16.718 -19.587  37.854  1.00 55.79           C  
ATOM   4899  O   LYS A 318     -18.392 -19.812  35.168  1.00 55.79           O  
ATOM   4900  CG  LYS A 318     -15.359 -20.064  38.390  1.00 55.79           C  
ATOM   4901  CD  LYS A 318     -15.524 -20.729  39.762  1.00 55.79           C  
ATOM   4902  CE  LYS A 318     -14.169 -21.206  40.292  1.00 55.79           C  
ATOM   4903  NZ  LYS A 318     -14.295 -21.779  41.655  1.00 55.79           N1+
ATOM   4904  HZ1 LYS A 318     -13.392 -22.097  42.008  1.00  0.00           H  
ATOM   4905  HZ2 LYS A 318     -14.992 -22.523  41.685  1.00  0.00           H  
ATOM   4906  HZ3 LYS A 318     -14.738 -21.123  42.298  1.00  0.00           H  
ATOM   4907  HA  LYS A 318     -15.963 -19.578  35.856  1.00 55.79           H  
ATOM   4908  HB1 LYS A 318     -17.134 -18.859  38.550  1.00 55.79           H  
ATOM   4909  HB2 LYS A 318     -17.387 -20.444  37.781  1.00 55.79           H  
ATOM   4910  HG1 LYS A 318     -14.931 -20.784  37.692  1.00 55.79           H  
ATOM   4911  HG2 LYS A 318     -14.691 -19.208  38.485  1.00 55.79           H  
ATOM   4912  HD1 LYS A 318     -15.949 -20.009  40.461  1.00 55.79           H  
ATOM   4913  HD2 LYS A 318     -16.194 -21.584  39.668  1.00 55.79           H  
ATOM   4914  HE1 LYS A 318     -13.774 -21.969  39.621  1.00 55.79           H  
ATOM   4915  HE2 LYS A 318     -13.483 -20.360  40.325  1.00 55.79           H  
ATOM   4916  N   MET A 319     -18.623 -17.676  35.836  1.00 51.90           N  
ATOM   4917  HN  MET A 319     -18.166 -16.887  36.293  1.00  0.00           H  
ATOM   4918  CA  MET A 319     -19.965 -17.468  35.282  1.00 51.90           C  
ATOM   4919  C   MET A 319     -19.964 -17.297  33.755  1.00 51.90           C  
ATOM   4920  CB  MET A 319     -20.645 -16.301  36.018  1.00 51.90           C  
ATOM   4921  O   MET A 319     -20.964 -17.606  33.121  1.00 51.90           O  
ATOM   4922  CG  MET A 319     -22.169 -16.312  35.829  1.00 51.90           C  
ATOM   4923  SD  MET A 319     -23.127 -15.930  37.324  1.00 51.90           S  
ATOM   4924  CE  MET A 319     -22.826 -14.150  37.485  1.00 51.90           C  
ATOM   4925  HA  MET A 319     -20.544 -18.365  35.502  1.00 51.90           H  
ATOM   4926  HB1 MET A 319     -20.422 -16.378  37.082  1.00 51.90           H  
ATOM   4927  HB2 MET A 319     -20.249 -15.362  35.631  1.00 51.90           H  
ATOM   4928  HG1 MET A 319     -22.421 -15.574  35.068  1.00 51.90           H  
ATOM   4929  HG2 MET A 319     -22.460 -17.304  35.485  1.00 51.90           H  
ATOM   4930  HE1 MET A 319     -23.351 -13.770  38.361  1.00 51.90           H  
ATOM   4931  HE2 MET A 319     -23.189 -13.638  36.594  1.00 51.90           H  
ATOM   4932  HE3 MET A 319     -21.757 -13.970  37.597  1.00 51.90           H  
ATOM   4933  N   LEU A 320     -18.823 -16.941  33.144  1.00 57.28           N  
ATOM   4934  HN  LEU A 320     -18.036 -16.657  33.728  1.00  0.00           H
[truncated: 308,050 more chars]
